# Supplementary material for: GPRuler: Metabolic gene-protein-reaction rules automatic reconstruction
Source: PLoS Comput Biol. 2021 Nov 8;17(11):e1009550. doi: 10.1371/journal.pcbi.1009550 (PMC8601613; doi:10.1371/journal.pcbi.1009550)
Supplement: S3 File — Each row shows in the column Rxn the reaction for which the GPR rule has been generated, in the column rule_original the corresponding original rule in the model, in the column rule_GPRuler the rule reconstructed by GPRuler and in the column Evaluation the the label assigned after comparison between the rule in the rule_original and in the rule_GPRuler column (Perfect match, Corrected by GPRuler, Not automatically reconstructed by GPRuler). (CSV) [file pcbi.1009550.s003.csv]

Rxn	rule_original	rule_GPRuler	Evaluation	JaccardScore	HammingDistance
R_10FTHF5GLUtl			Perfect match	1.0	0.0
R_10FTHF5GLUtm			Perfect match	1.0	0.0
R_10FTHF6GLUtl			Perfect match	1.0	0.0
R_10FTHF6GLUtm			Perfect match	1.0	0.0
R_10FTHF7GLUtl			Perfect match	1.0	0.0
R_10FTHF7GLUtm			Perfect match	1.0	0.0
R_11DOCRTSLtm			Perfect match	1.0	0.0
R_11DOCRTSTRNtm			Perfect match	1.0	0.0
R_13DAMPPOX	8639 or 26 or 314 or 314	26 or 314 or 8639	Perfect match	1.0	0.0
R_1a_24_25VITD2Hm			Perfect match	1.0	0.0
R_1a_25VITD2Hm			Perfect match	1.0	0.0
R_1MNCAMti			Perfect match	1.0	0.0
R_1PPDCRp			Perfect match	1.0	0.0
R_24_25DHVITD2t			Perfect match	1.0	0.0
R_24_25DHVITD2tm			Perfect match	1.0	0.0
R_24_25DHVITD3tm			Perfect match	1.0	0.0
R_24_25VITD3Hm	1591	1591	Perfect match	1.0	0.0
R_24NPHte			Perfect match	1.0	0.0
R_25HVITD2tin_m			Perfect match	1.0	0.0
R_25HVITD2tm			Perfect match	1.0	0.0
R_25HVITD3tin_m			Perfect match	1.0	0.0
R_25HVITD3tm			Perfect match	1.0	0.0
R_25VITD3Hm	1594	1594	Perfect match	1.0	0.0
R_2DR1PP			Perfect match	1.0	0.0
R_2MCITt			Perfect match	1.0	0.0
R_34DHOXPEGt			Perfect match	1.0	0.0
R_34HPLFM			Perfect match	1.0	0.0
R_34HPPOR	3242	(3242)	Perfect match	1.0	0.0
R_3AIBTm	18 or 18	(18)	Perfect match	1.0	0.0
R_3DPHBH1			Perfect match	1.0	0.0
R_3DSPHR	2531	2531	Perfect match	1.0	0.0
R_3HAO	23498	(23498)	Perfect match	1.0	0.0
R_3HLYTCL	1644	(1644)	Perfect match	1.0	0.0
R_3HXKYNOXDA	4128 or 4129	4128 or 4129	Perfect match	1.0	0.0
R_3MOXTYROX	4128 or 4129	4128 or 4129	Perfect match	1.0	0.0
R_3SALAOX			Perfect match	1.0	0.0
R_3SALATAim	2806	(2806)	Perfect match	1.0	0.0
R_3SPYRSP			Perfect match	1.0	0.0
R_3SPYRSPm			Perfect match	1.0	0.0
R_41R1H2MAE12BOOX	4128 or 4129	4128 or 4129	Perfect match	1.0	0.0
R_41R2A1H12BOOX	4128 or 4129	4128 or 4129	Perfect match	1.0	0.0
R_4HBZCOAFm			Perfect match	1.0	0.0
R_4HDEBRISOQUINEte			Perfect match	1.0	0.0
R_4MPTNLte			Perfect match	1.0	0.0
R_4MPTNLtm			Perfect match	1.0	0.0
R_4MPTNLtr			Perfect match	1.0	0.0
R_4MTOLBUTAMIDEte			Perfect match	1.0	0.0
R_4NPHSFte			Perfect match	1.0	0.0
R_4NPHte			Perfect match	1.0	0.0
R_5DHFtl			Perfect match	1.0	0.0
R_5HLTDL	1644	(1644)	Perfect match	1.0	0.0
R_5HOMEPRAZOLEte			Perfect match	1.0	0.0
R_5HOXINDACTO2OX	316	(316)	Perfect match	1.0	0.0
R_5HOXINOXDA	4128 or 4129	4128 or 4129	Perfect match	1.0	0.0
R_5HXKYNDCL	1644	(1644)	Perfect match	1.0	0.0
R_5THFtl			Perfect match	1.0	0.0
R_5THFtm			Perfect match	1.0	0.0
R_6DHFtl			Perfect match	1.0	0.0
R_6DHFtm			Perfect match	1.0	0.0
R_6THFtl			Perfect match	1.0	0.0
R_6THFtm			Perfect match	1.0	0.0
R_7DHFtl			Perfect match	1.0	0.0
R_7DHFtm			Perfect match	1.0	0.0
R_7THFtl			Perfect match	1.0	0.0
R_7THFtm			Perfect match	1.0	0.0
R_AACTtm			Perfect match	1.0	0.0
R_ABTArm	18 or 18	(18)	Perfect match	1.0	0.0
R_ABTD			Perfect match	1.0	0.0
R_ABTti			Perfect match	1.0	0.0
R_ACALDtm			Perfect match	1.0	0.0
R_ACALDtr			Perfect match	1.0	0.0
R_ACALDtx			Perfect match	1.0	0.0
R_ACCOACm	32	(32)	Perfect match	1.0	0.0
R_ACGAGBSIDEtg			Perfect match	1.0	0.0
R_ACGAGBSIDEtl			Perfect match	1.0	0.0
R_ACGALFUCGALACGALFUC12GAL14ACGLCGALGLUSIDEte			Perfect match	1.0	0.0
R_ACGALFUCGALACGALFUC12GAL14ACGLCGALGLUSIDEtg			Perfect match	1.0	0.0
R_ACGALFUCGALACGALFUCGALACGLCGAL14ACGLCGALGLUSIDEte			Perfect match	1.0	0.0
R_ACGALFUCGALACGALFUCGALACGLCGAL14ACGLCGALGLUSIDEtg			Perfect match	1.0	0.0
R_ACGALK2			Perfect match	1.0	0.0
R_ACGALtlg			Perfect match	1.0	0.0
R_ACGALtly			Perfect match	1.0	0.0
R_ACGAM6PSi	64841	(64841)	Perfect match	1.0	0.0
R_ACGAMK	55577	(55577)	Perfect match	1.0	0.0
R_ACGAMPM	5238	(5238)	Perfect match	1.0	0.0
R_ACGAMtly			Perfect match	1.0	0.0
R_ACGSm	162417	(162417)	Perfect match	1.0	0.0
R_ACHVESSEC	6572	(6572)	Perfect match	1.0	0.0
R_ACITL	47 or 47	(47)	Perfect match	1.0	0.0
R_ACN13ACNGALGBSIDEte			Perfect match	1.0	0.0
R_ACN13ACNGALGBSIDEtg			Perfect match	1.0	0.0
R_ACN23ACNGALGBSIDEte			Perfect match	1.0	0.0
R_ACN23ACNGALGBSIDEtg			Perfect match	1.0	0.0
R_ACNACNGAL14ACGLCGALGLUSIDEte			Perfect match	1.0	0.0
R_ACNACNGAL14ACGLCGALGLUSIDEtg			Perfect match	1.0	0.0
R_ACNACNGALGBSIDEte			Perfect match	1.0	0.0
R_ACNACNGALGBSIDEtg			Perfect match	1.0	0.0
R_ACNAM9PL	54187	(54187)	Perfect match	1.0	0.0
R_ACNGALACGLCGAL14ACGLCGALGLUSIDEte			Perfect match	1.0	0.0
R_ACNGALACGLCGAL14ACGLCGALGLUSIDEtg			Perfect match	1.0	0.0
R_ACONTm	50 or 48	50 or 48	Perfect match	1.0	0.0
R_ACSOMT	438	(438)	Perfect match	1.0	0.0
R_ACSRTNMT	438	(438)	Perfect match	1.0	0.0
R_ADAe	100	(100)	Perfect match	1.0	0.0
R_ADCim			Perfect match	1.0	0.0
R_ADHAPtx			Perfect match	1.0	0.0
R_ADMDC	262	(262)	Perfect match	1.0	0.0
R_ADPRDPm	53343 or 53343 or 53343	(53343)	Perfect match	1.0	0.0
R_ADSELK	9061 or 9060	9061 or 9060	Perfect match	1.0	0.0
R_ADSK	9060 or 9061	9061 or 9060	Perfect match	1.0	0.0
R_ADSL1	158 or 158	(158)	Perfect match	1.0	0.0
R_ADSL2	158 or 158	(158)	Perfect match	1.0	0.0
R_AFLATOXINte			Perfect match	1.0	0.0
R_AGLPC			Perfect match	1.0	0.0
R_AGLPED			Perfect match	1.0	0.0
R_AGLPET			Perfect match	1.0	0.0
R_AGLPR			Perfect match	1.0	0.0
R_AGLPT			Perfect match	1.0	0.0
R_AGMTm	79814	(79814)	Perfect match	1.0	0.0
R_AGPex			Perfect match	1.0	0.0
R_AGTix	189	(189)	Perfect match	1.0	0.0
R_AIRCr	10606	(10606)	Perfect match	1.0	0.0
R_AKR1C1	1645	1645	Perfect match	1.0	0.0
R_AKR1D	6718	6718	Perfect match	1.0	0.0
R_AKR1D2	6718	6718	Perfect match	1.0	0.0
R_ALDSTRNtm			Perfect match	1.0	0.0
R_ALOX52	240	(240)	Perfect match	1.0	0.0
R_AMACRp	23600 or 23600	(23600)	Perfect match	1.0	0.0
R_AMCOXO			Perfect match	1.0	0.0
R_AMPDA	271 or 270 or 271 or 272 or 271	272 or 271 or 270	Perfect match	1.0	0.0
R_AMPTASECGe	290	(290)	Perfect match	1.0	0.0
R_ANTIPYRENEte			Perfect match	1.0	0.0
R_AOBUTDsm			Perfect match	1.0	0.0
R_APAT2rm	18 or 18	(18)	Perfect match	1.0	0.0
R_APNNOXte			Perfect match	1.0	0.0
R_APOCF			Perfect match	1.0	0.0
R_APOCFm			Perfect match	1.0	0.0
R_APOC_LYS_BTNP			Perfect match	1.0	0.0
R_APOC_LYS_BTNPm			Perfect match	1.0	0.0
R_APPNNte			Perfect match	1.0	0.0
R_APRTO2	4128 or 4129	4128 or 4129	Perfect match	1.0	0.0
R_AQCOBALt			Perfect match	1.0	0.0
R_ARAB_Lt			Perfect match	1.0	0.0
R_ARGDCm	113451	(113451)	Perfect match	1.0	0.0
R_ARGSS	445 or 445	(445)	Perfect match	1.0	0.0
R_ARTCOAL1			Perfect match	1.0	0.0
R_ARTCOAL2			Perfect match	1.0	0.0
R_ARTCOAL3			Perfect match	1.0	0.0
R_R_group_phosphotase_1			Perfect match	1.0	0.0
R_R_group_phosphotase_2			Perfect match	1.0	0.0
R_R_group_phosphotase_3			Perfect match	1.0	0.0
R_ARTFR11			Perfect match	1.0	0.0
R_ARTFR12			Perfect match	1.0	0.0
R_ARTFR13			Perfect match	1.0	0.0
R_ARTFR202			Perfect match	1.0	0.0
R_ARTFR203			Perfect match	1.0	0.0
R_ARTFR204			Perfect match	1.0	0.0
R_ARTFR205			Perfect match	1.0	0.0
R_ARTFR206			Perfect match	1.0	0.0
R_ARTFR207			Perfect match	1.0	0.0
R_ARTFR208			Perfect match	1.0	0.0
R_ARTFR209			Perfect match	1.0	0.0
R_ARTFR210			Perfect match	1.0	0.0
R_ARTFR211			Perfect match	1.0	0.0
R_ARTFR212			Perfect match	1.0	0.0
R_ARTFR213			Perfect match	1.0	0.0
R_ARTFR31			Perfect match	1.0	0.0
R_ARTFR32			Perfect match	1.0	0.0
R_ARTFR33			Perfect match	1.0	0.0
R_ARTFR34			Perfect match	1.0	0.0
R_ARTFR41			Perfect match	1.0	0.0
R_ARTFR42			Perfect match	1.0	0.0
R_ARTFR43			Perfect match	1.0	0.0
R_ARTFR44			Perfect match	1.0	0.0
R_ARTFR45			Perfect match	1.0	0.0
R_ARTFR46			Perfect match	1.0	0.0
R_ARTFR51			Perfect match	1.0	0.0
R_ARTFR52			Perfect match	1.0	0.0
R_ARTFR53			Perfect match	1.0	0.0
R_ARTFR54			Perfect match	1.0	0.0
R_ARTFR55			Perfect match	1.0	0.0
R_ARTFR56			Perfect match	1.0	0.0
R_ARTFR57			Perfect match	1.0	0.0
R_ARTFR61			Perfect match	1.0	0.0
R_ARTPLM1			Perfect match	1.0	0.0
R_ARTPLM1m			Perfect match	1.0	0.0
R_ARTPLM2			Perfect match	1.0	0.0
R_ARTPLM2m			Perfect match	1.0	0.0
R_ARTPLM3			Perfect match	1.0	0.0
R_ARTPLM3m			Perfect match	1.0	0.0
R_ASCBOX			Perfect match	1.0	0.0
R_ASNS1	440 or 440 or 440	(440)	Perfect match	1.0	0.0
R_Asn_X_Ser_Thrtr			Perfect match	1.0	0.0
R_ASPCTr	790	(790)	Perfect match	1.0	0.0
R_ASPTAm	2806	(2806)	Perfect match	1.0	0.0
R_AVITE2t			Perfect match	1.0	0.0
R_B3GALT3g	8706 or 8706 or 8706 or 8706	(8706)	Perfect match	1.0	0.0
R_B3GALT43g	8705	(8705)	Perfect match	1.0	0.0
R_B3GALT44g	8705	(8705)	Perfect match	1.0	0.0
R_B3GALT5g	10317 or 10317 or 10317 or 10317 or 10317	(10317)	Perfect match	1.0	0.0
R_B3GALTg			Perfect match	1.0	0.0
R_BAAT1x	570	(570)	Perfect match	1.0	0.0
R_BAAT2x	570	(570)	Perfect match	1.0	0.0
R_BAAT3x	570	(570)	Perfect match	1.0	0.0
R_BAAT4x	570	(570)	Perfect match	1.0	0.0
R_BACCL	3141	(3141)	Perfect match	1.0	0.0
R_BACCLm	3141	(3141)	Perfect match	1.0	0.0
R_BALAtmr			Perfect match	1.0	0.0
R_BBHOX	8424	(8424)	Perfect match	1.0	0.0
R_BCDO	53630	(53630)	Perfect match	1.0	0.0
R_BDG2HCGHD	57733	(57733)	Perfect match	1.0	0.0
R_BDHm	622 or 622 or 622	622	Perfect match	1.0	0.0
R_BILIRED	645 or 644	644 or 645	Perfect match	1.0	0.0
R_BTND1	686	(686)	Perfect match	1.0	0.0
R_BTNDm	686	(686)	Perfect match	1.0	0.0
R_BUP2	51733	(51733)	Perfect match	1.0	0.0
R_BVITEt			Perfect match	1.0	0.0
R_C181CPT2	1376	(1376)	Perfect match	1.0	0.0
R_C226CRNt			Perfect match	1.0	0.0
R_C3STDH1Pr	50814	50814	Perfect match	1.0	0.0
R_C3STDH1r	50814	50814	Perfect match	1.0	0.0
R_CAROtr			Perfect match	1.0	0.0
R_CARVEOLte			Perfect match	1.0	0.0
R_CAT2p	847	(847)	Perfect match	1.0	0.0
R_CATm	847	(847)	Perfect match	1.0	0.0
R_CATp	847	(847)	Perfect match	1.0	0.0
R_CBL2OR			Perfect match	1.0	0.0
R_CDPDAGtm			Perfect match	1.0	0.0
R_CEPTC	10390 or 56994	56994 or 10390	Perfect match	1.0	0.0
R_CH25H	9023	9023	Perfect match	1.0	0.0
R_CHAT	1103 or 1103 or 1103 or 1103	(1103)	Perfect match	1.0	0.0
R_CHATn	1103 or 1103 or 1103 or 1103	(1103)	Perfect match	1.0	0.0
R_CHLP	162466	(162466)	Perfect match	1.0	0.0
R_CHLPCTD	5130 or 9468	5130 or 9468	Perfect match	1.0	0.0
R_CHOLK	1120 or 1119 or 1120 or 1119	1119 or 1120	Perfect match	1.0	0.0
R_CHOLPtg			Perfect match	1.0	0.0
R_CHOLPtl			Perfect match	1.0	0.0
R_CK	1159 or 1160 or 548596	1159 or 548596 or 1160	Perfect match	1.0	0.0
R_CMPACNAtg	10559	(10559)	Perfect match	1.0	0.0
R_CMPSASn	55907	(55907)	Perfect match	1.0	0.0
R_CO2ter			Perfect match	1.0	0.0
R_CO2tg			Perfect match	1.0	0.0
R_CO2tm			Perfect match	1.0	0.0
R_CO2tn			Perfect match	1.0	0.0
R_CO2tp			Perfect match	1.0	0.0
R_COQ5m			Perfect match	1.0	0.0
R_CORE3GTg	192134	(192134)	Perfect match	1.0	0.0
R_CORE4GTg	9245	(9245)	Perfect match	1.0	0.0
R_CORE5GTg			Perfect match	1.0	0.0
R_CORE7GTg			Perfect match	1.0	0.0
R_CORE8GTg			Perfect match	1.0	0.0
R_COt			Perfect match	1.0	0.0
R_COUMARINte			Perfect match	1.0	0.0
R_CPCTDTX	9468 or 5130	5130 or 9468	Perfect match	1.0	0.0
R_CREATtmdiffir			Perfect match	1.0	0.0
R_CRMPte			Perfect match	1.0	0.0
R_CRNtx			Perfect match	1.0	0.0
R_CRTNsyn			Perfect match	1.0	0.0
R_CRTSLtm			Perfect match	1.0	0.0
R_CRTSTRNtm			Perfect match	1.0	0.0
R_CSAPASEly			Perfect match	1.0	0.0
R_CSBPASEly			Perfect match	1.0	0.0
R_CSCPASEly			Perfect match	1.0	0.0
R_CSDPASEly			Perfect match	1.0	0.0
R_CSEPASEly			Perfect match	1.0	0.0
R_CSm	1431 or 1431	(1431)	Perfect match	1.0	0.0
R_CSNAT2m	1384	(1384)	Perfect match	1.0	0.0
R_CSNAT3x	1384	(1384)	Perfect match	1.0	0.0
R_CSNATer	1384	(1384)	Perfect match	1.0	0.0
R_CSNATm	1384	(1384)	Perfect match	1.0	0.0
R_CSNATp	1384	(1384)	Perfect match	1.0	0.0
R_CSNATr	1384	(1384)	Perfect match	1.0	0.0
R_CSPG_At			Perfect match	1.0	0.0
R_CSPG_Atly			Perfect match	1.0	0.0
R_CSPG_Bt			Perfect match	1.0	0.0
R_CSPG_Btly			Perfect match	1.0	0.0
R_CSPG_Ct			Perfect match	1.0	0.0
R_CSPG_Ctly			Perfect match	1.0	0.0
R_CSPG_Dt			Perfect match	1.0	0.0
R_CSPG_Dtly			Perfect match	1.0	0.0
R_CSPG_Et			Perfect match	1.0	0.0
R_CSPG_Etly			Perfect match	1.0	0.0
R_CTPtn			Perfect match	1.0	0.0
R_CYANt			Perfect match	1.0	0.0
R_CYANtm			Perfect match	1.0	0.0
R_CYSGLTH			Perfect match	1.0	0.0
R_CYSO	1036	(1036)	Perfect match	1.0	0.0
R_CYSTAm	2806	(2806)	Perfect match	1.0	0.0
R_CYTDK2m			Perfect match	1.0	0.0
R_D_3AIBt			Perfect match	1.0	0.0
R_D3AIBTm	64902	(64902)	Perfect match	1.0	0.0
R_DADAe	100	(100)	Perfect match	1.0	0.0
R_DASPO1p	8528 or 8528	(8528)	Perfect match	1.0	0.0
R_DATPtn			Perfect match	1.0	0.0
R_DCIm	1632 or 10455	10455 or 1632	Perfect match	1.0	0.0
R_DCK1n	1633	(1633)	Perfect match	1.0	0.0
R_DCK2n	1633	(1633)	Perfect match	1.0	0.0
R_DCTPtn			Perfect match	1.0	0.0
R_DECDPtm			Perfect match	1.0	0.0
R_DEDOLP1_L			Perfect match	1.0	0.0
R_DEDOLP1_U			Perfect match	1.0	0.0
R_DEDOLP2_L			Perfect match	1.0	0.0
R_DEDOLP2_U			Perfect match	1.0	0.0
R_DEDOLR_L			Perfect match	1.0	0.0
R_DEDOLR_U			Perfect match	1.0	0.0
R_DESAT22_1p			Perfect match	1.0	0.0
R_DESAT22_2p			Perfect match	1.0	0.0
R_DGCHOLtx			Perfect match	1.0	0.0
R_DGK2m			Perfect match	1.0	0.0
R_DGTPtn			Perfect match	1.0	0.0
R_DGULND			Perfect match	1.0	0.0
R_DHCHOLESTANATEtm			Perfect match	1.0	0.0
R_DHCR71r	1717	1717	Perfect match	1.0	0.0
R_DHCR72r	1717	1717	Perfect match	1.0	0.0
R_DHDPBMTm	51805	(51805)	Perfect match	1.0	0.0
R_DHORD9	1723	(1723)	Perfect match	1.0	0.0
R_DHPM2	1807	(1807)	Perfect match	1.0	0.0
R_DHPR2			Perfect match	1.0	0.0
R_DIDPtn			Perfect match	1.0	0.0
R_DIGALSGALSIDEtg			Perfect match	1.0	0.0
R_DIGALSIDEtg			Perfect match	1.0	0.0
R_DIGALSIDEtl			Perfect match	1.0	0.0
R_DITPtn			Perfect match	1.0	0.0
R_DKMPPD			Perfect match	1.0	0.0
R_DM_13_cis_retn_n_			Perfect match	1.0	0.0
R_DM_Asn_X_Ser_Thr_ly_			Perfect match	1.0	0.0
R_DM_avite2_c_			Perfect match	1.0	0.0
R_DM_bvite_c_			Perfect match	1.0	0.0
R_DM_core5_g_			Perfect match	1.0	0.0
R_DM_core7_g_			Perfect match	1.0	0.0
R_DM_core8_g_			Perfect match	1.0	0.0
R_DM_datp_m_			Perfect match	1.0	0.0
R_DM_datp_n_			Perfect match	1.0	0.0
R_DM_dctp_m_			Perfect match	1.0	0.0
R_DM_dctp_n_			Perfect match	1.0	0.0
R_DM_dem2emgacpail_prot_hs_r_			Perfect match	1.0	0.0
R_DM_dgpi_prot_hs_r_			Perfect match	1.0	0.0
R_DM_dgtp_m_			Perfect match	1.0	0.0
R_DM_dgtp_n_			Perfect match	1.0	0.0
R_DM_dsT_antigen_g_			Perfect match	1.0	0.0
R_DM_dttp_m_			Perfect match	1.0	0.0
R_DM_dttp_n_			Perfect match	1.0	0.0
R_DM_ethamp_r_			Perfect match	1.0	0.0
R_DM_gncore2_g_			Perfect match	1.0	0.0
R_DM_gpi_sig_er_			Perfect match	1.0	0.0
R_DM_kdn_c_			Perfect match	1.0	0.0
R_DM_m_em_3gacpail_prot_hs_r_			Perfect match	1.0	0.0
R_DM_melanin_c_			Perfect match	1.0	0.0
R_DM_mem2emgacpail_prot_hs_r_			Perfect match	1.0	0.0
R_DM_n5m2masn_g_			Perfect match	1.0	0.0
R_DM_Ser_Thr_ly_			Perfect match	1.0	0.0
R_DM_Ser_Gly_Ala_X_Gly_ly_			Perfect match	1.0	0.0
R_DM_sTn_antigen_g_			Perfect match	1.0	0.0
R_DM_T_antigen_g_			Perfect match	1.0	0.0
R_DM_yvite_c_			Perfect match	1.0	0.0
R_DMANTIPYRINEte			Perfect match	1.0	0.0
R_DMHPTCRNCPT1			Perfect match	1.0	0.0
R_DMHPTCRNCPT2			Perfect match	1.0	0.0
R_DMHPTCRNt			Perfect match	1.0	0.0
R_DMHPTCRNte			Perfect match	1.0	0.0
R_DMNONCRNt			Perfect match	1.0	0.0
R_DNADtn			Perfect match	1.0	0.0
R_DOGULND1			Perfect match	1.0	0.0
R_DOGULND2			Perfect match	1.0	0.0
R_DOGULNO1			Perfect match	1.0	0.0
R_DOGULNO2			Perfect match	1.0	0.0
R_DOLGLCP_Lter			Perfect match	1.0	0.0
R_DOLGLCP_Uter			Perfect match	1.0	0.0
R_DOLGPP_Ler			Perfect match	1.0	0.0
R_DOLGPP_Uer			Perfect match	1.0	0.0
R_DOLICHOL_Lter			Perfect match	1.0	0.0
R_DOLICHOL_Uter			Perfect match	1.0	0.0
R_DOLK_L			Perfect match	1.0	0.0
R_DOLK_U			Perfect match	1.0	0.0
R_DOLMANP_Lter			Perfect match	1.0	0.0
R_DOLMANP_Uter			Perfect match	1.0	0.0
R_DOLP_Lter			Perfect match	1.0	0.0
R_DOLP_Uter			Perfect match	1.0	0.0
R_DOLPH_Ler			Perfect match	1.0	0.0
R_DOLPH_Uer			Perfect match	1.0	0.0
R_DOLPMT2_Ler			Perfect match	1.0	0.0
R_DOLPMT2_Uer			Perfect match	1.0	0.0
R_DOLPMT4_Ler			Perfect match	1.0	0.0
R_DOLPMT4_Uer			Perfect match	1.0	0.0
R_DOPAQNISO1			Perfect match	1.0	0.0
R_DOPASFt			Perfect match	1.0	0.0
R_DPCOAtl			Perfect match	1.0	0.0
R_DPHMBDCm			Perfect match	1.0	0.0
R_DPROOp	1610	(1610)	Perfect match	1.0	0.0
R_DRIBt			Perfect match	1.0	0.0
R_DRPA	51071	(51071)	Perfect match	1.0	0.0
R_DSAT			Perfect match	1.0	0.0
R_DTDPtn			Perfect match	1.0	0.0
R_DTTPtn			Perfect match	1.0	0.0
R_DUDPtn			Perfect match	1.0	0.0
R_DUMPtn			Perfect match	1.0	0.0
R_DURAD	1806	1806	Perfect match	1.0	0.0
R_DURAD2	1806	1806	Perfect match	1.0	0.0
R_DURIK1	7083 or 7084	7084 or 7083	Perfect match	1.0	0.0
R_DURIK1m	7084	(7084)	Perfect match	1.0	0.0
R_EAFLATOXINte			Perfect match	1.0	0.0
R_EBASTINEOHte			Perfect match	1.0	0.0
R_EBASTINEOHtr			Perfect match	1.0	0.0
R_EBASTINEte			Perfect match	1.0	0.0
R_EBASTINEtr			Perfect match	1.0	0.0
R_EBP1r	10682	(10682)	Perfect match	1.0	0.0
R_EBP2r	10682	(10682)	Perfect match	1.0	0.0
R_ECGISOr			Perfect match	1.0	0.0
R_EHGLATm	2806	(2806)	Perfect match	1.0	0.0
R_ENGASE2ly			Perfect match	1.0	0.0
R_ENGASE3ly			Perfect match	1.0	0.0
R_ENGASEly			Perfect match	1.0	0.0
R_ENMAN1g			Perfect match	1.0	0.0
R_ENMAN2g			Perfect match	1.0	0.0
R_ENMAN3g			Perfect match	1.0	0.0
R_ENMAN4g			Perfect match	1.0	0.0
R_ENMAN5g			Perfect match	1.0	0.0
R_ENMAN6g			Perfect match	1.0	0.0
R_ETFQO	2110	(2110)	Perfect match	1.0	0.0
R_ETHAK	1119 or 55500 or 1119 or 55224 or 1120	55224 or 1119 or 1120 or 55500	Perfect match	1.0	0.0
R_ETHP	162466	(162466)	Perfect match	1.0	0.0
R_ETOHtx			Perfect match	1.0	0.0
R_EX_10fthf5glu__91__e__93__			Perfect match	1.0	0.0
R_EX_10fthf6glu__91__e__93__			Perfect match	1.0	0.0
R_EX_10fthf7glu__91__e__93__			Perfect match	1.0	0.0
R_EX_11_cis_retfa__91__e__93__			Perfect match	1.0	0.0
R_EX_13_cis_retnglc__91__e__93__			Perfect match	1.0	0.0
R_EX_1glyc_hs__91__e__93__			Perfect match	1.0	0.0
R_EX_2425dhvitd2__91__e__93__			Perfect match	1.0	0.0
R_EX_24nph__91__e__93__			Perfect match	1.0	0.0
R_EX_2mcit__91__e__93__			Perfect match	1.0	0.0
R_EX_34dhoxpeg__91__e__93__			Perfect match	1.0	0.0
R_EX_3aib_D__91__e__93__			Perfect match	1.0	0.0
R_EX_4hdebrisoquine__91__e__93__			Perfect match	1.0	0.0
R_EX_4mptnl__91__e__93__			Perfect match	1.0	0.0
R_EX_4mtolbutamide__91__e__93__			Perfect match	1.0	0.0
R_EX_4nph__91__e__93__			Perfect match	1.0	0.0
R_EX_4nphsf__91__e__93__			Perfect match	1.0	0.0
R_EX_5dhf__91__e__93__			Perfect match	1.0	0.0
R_EX_5homeprazole__91__e__93__			Perfect match	1.0	0.0
R_EX_5thf__91__e__93__			Perfect match	1.0	0.0
R_EX_6dhf__91__e__93__			Perfect match	1.0	0.0
R_EX_6thf__91__e__93__			Perfect match	1.0	0.0
R_EX_7dhf__91__e__93__			Perfect match	1.0	0.0
R_EX_7thf__91__e__93__			Perfect match	1.0	0.0
R_EX_9_cis_retfa__91__e__93__			Perfect match	1.0	0.0
R_EX_abt__91__e__93__			Perfect match	1.0	0.0
R_EX_acetone__91__e__93__			Perfect match	1.0	0.0
R_EX_acgalfucgalacgalfuc12gal14acglcgalgluside_hs__91__e__93__			Perfect match	1.0	0.0
R_EX_acgalfucgalacgalfucgalacglcgal14acglcgalgluside_hs__91__e__93__			Perfect match	1.0	0.0
R_EX_acn13acngalgbside_hs__91__e__93__			Perfect match	1.0	0.0
R_EX_acn23acngalgbside_hs__91__e__93__			Perfect match	1.0	0.0
R_EX_acnacngal14acglcgalgluside_hs__91__e__93__			Perfect match	1.0	0.0
R_EX_acnacngalgbside_hs__91__e__93__			Perfect match	1.0	0.0
R_EX_acngalacglcgal14acglcgalgluside_hs__91__e__93__			Perfect match	1.0	0.0
R_EX_adprbp__91__e__93__			Perfect match	1.0	0.0
R_EX_adrnl__91__e__93__			Perfect match	1.0	0.0
R_EX_aflatoxin__91__e__93__			Perfect match	1.0	0.0
R_EX_ak2lgchol_hs__91__e__93__			Perfect match	1.0	0.0
R_EX_ala_B__91__e__93__			Perfect match	1.0	0.0
R_EX_antipyrene__91__e__93__			Perfect match	1.0	0.0
R_EX_apnnox__91__e__93__			Perfect match	1.0	0.0
R_EX_appnn__91__e__93__			Perfect match	1.0	0.0
R_EX_aqcobal__91__e__93__			Perfect match	1.0	0.0
R_EX_avite1__91__e__93__			Perfect match	1.0	0.0
R_EX_avite2__91__e__93__			Perfect match	1.0	0.0
R_EX_bvite__91__e__93__			Perfect match	1.0	0.0
R_EX_caro__91__e__93__			Perfect match	1.0	0.0
R_EX_carveol__91__e__93__			Perfect match	1.0	0.0
R_EX_chtn__91__e__93__			Perfect match	1.0	0.0
R_EX_co__91__e__93__			Perfect match	1.0	0.0
R_EX_coumarin__91__e__93__			Perfect match	1.0	0.0
R_EX_crmp_hs__91__e__93__			Perfect match	1.0	0.0
R_EX_cspg_a__91__e__93__			Perfect match	1.0	0.0
R_EX_cspg_b__91__e__93__			Perfect match	1.0	0.0
R_EX_cspg_c__91__e__93__			Perfect match	1.0	0.0
R_EX_cspg_d__91__e__93__			Perfect match	1.0	0.0
R_EX_cspg_e__91__e__93__			Perfect match	1.0	0.0
R_EX_cyan__91__e__93__			Perfect match	1.0	0.0
R_EX_debrisoquine__91__e__93__			Perfect match	1.0	0.0
R_EX_digalsgalside_hs__91__e__93__			Perfect match	1.0	0.0
R_EX_dmantipyrine__91__e__93__			Perfect match	1.0	0.0
R_EX_dmhptcrn__91__e__93__			Perfect match	1.0	0.0
R_EX_dopasf__91__e__93__			Perfect match	1.0	0.0
R_EX_eaflatoxin__91__e__93__			Perfect match	1.0	0.0
R_EX_ebastine__91__e__93__			Perfect match	1.0	0.0
R_EX_ebastineoh__91__e__93__			Perfect match	1.0	0.0
R_EX_fuc13galacglcgal14acglcgalgluside_hs__91__e__93__			Perfect match	1.0	0.0
R_EX_fuc14galacglcgalgluside_hs__91__e__93__			Perfect match	1.0	0.0
R_EX_fucacgalfucgalacglcgalgluside_hs__91__e__93__			Perfect match	1.0	0.0
R_EX_fucacngal14acglcgalgluside_hs__91__e__93__			Perfect match	1.0	0.0
R_EX_fucacngalacglcgalgluside_hs__91__e__93__			Perfect match	1.0	0.0
R_EX_fucfuc12gal14acglcgalgluside_hs__91__e__93__			Perfect match	1.0	0.0
R_EX_fucfuc132galacglcgal14acglcgalgluside_hs__91__e__93__			Perfect match	1.0	0.0
R_EX_fucfucfucgalacglc13galacglcgal14acglcgalgluside_hs__91__e__93__			Perfect match	1.0	0.0
R_EX_fucfucfucgalacglcgal14acglcgalgluside_hs__91__e__93__			Perfect match	1.0	0.0
R_EX_fucfucgalacglcgalgluside_hs__91__e__93__			Perfect match	1.0	0.0
R_EX_fucgal14acglcgalgluside_hs__91__e__93__			Perfect match	1.0	0.0
R_EX_fucgalfucgalacglcgalgluside_hs__91__e__93__			Perfect match	1.0	0.0
R_EX_fucgalgbside_hs__91__e__93__			Perfect match	1.0	0.0
R_EX_fuc_L__91__e__93__			Perfect match	1.0	0.0
R_EX_galacglcgalgbside_hs__91__e__93__			Perfect match	1.0	0.0
R_EX_galfuc12gal14acglcgalgluside_hs__91__e__93__			Perfect match	1.0	0.0
R_EX_galfucgalacglcgal14acglcgalgluside_hs__91__e__93__			Perfect match	1.0	0.0
R_EX_galgalfucfucgalacglcgalacglcgal14acglcgalgluside_hs__91__e__93__			Perfect match	1.0	0.0
R_EX_galgalgalthcrm_hs__91__e__93__			Perfect match	1.0	0.0
R_EX_gbside_hs__91__e__93__			Perfect match	1.0	0.0
R_EX_gd1b2_hs__91__e__93__			Perfect match	1.0	0.0
R_EX_gd1c_hs__91__e__93__			Perfect match	1.0	0.0
R_EX_glygn2__91__e__93__			Perfect match	1.0	0.0
R_EX_glygn4__91__e__93__			Perfect match	1.0	0.0
R_EX_glygn5__91__e__93__			Perfect match	1.0	0.0
R_EX_gp1c_hs__91__e__93__			Perfect match	1.0	0.0
R_EX_gp1calpha_hs__91__e__93__			Perfect match	1.0	0.0
R_EX_gq1b_hs__91__e__93__			Perfect match	1.0	0.0
R_EX_gq1balpha_hs__91__e__93__			Perfect match	1.0	0.0
R_EX_gt1a_hs__91__e__93__			Perfect match	1.0	0.0
R_EX_gthox__91__e__93__			Perfect match	1.0	0.0
R_EX_hcoumarin__91__e__93__			Perfect match	1.0	0.0
R_EX_hspg__91__e__93__			Perfect match	1.0	0.0
R_EX_htaxol__91__e__93__			Perfect match	1.0	0.0
R_EX_idp__91__e__93__			Perfect match	1.0	0.0
R_EX_imp__91__e__93__			Perfect match	1.0	0.0
R_EX_ksi__91__e__93__			Perfect match	1.0	0.0
R_EX_ksi_deg1__91__e__93__			Perfect match	1.0	0.0
R_EX_ksii_core2__91__e__93__			Perfect match	1.0	0.0
R_EX_ksii_core4__91__e__93__			Perfect match	1.0	0.0
R_EX_limnen__91__e__93__			Perfect match	1.0	0.0
R_EX_mag_hs__91__e__93__			Perfect match	1.0	0.0
R_EX_meoh__91__e__93__			Perfect match	1.0	0.0
R_EX_mercplaccys__91__e__93__			Perfect match	1.0	0.0
R_EX_mthgxl__91__e__93__			Perfect match	1.0	0.0
R_EX_n2m2nmasn__91__e__93__			Perfect match	1.0	0.0
R_EX_ncam__91__e__93__			Perfect match	1.0	0.0
R_EX_nifedipine__91__e__93__			Perfect match	1.0	0.0
R_EX_no__91__e__93__			Perfect match	1.0	0.0
R_EX_npthl__91__e__93__			Perfect match	1.0	0.0
R_EX_nrpphrsf__91__e__93__			Perfect match	1.0	0.0
R_EX_o2s__91__e__93__			Perfect match	1.0	0.0
R_EX_oagd3_hs__91__e__93__			Perfect match	1.0	0.0
R_EX_oagt3_hs__91__e__93__			Perfect match	1.0	0.0
R_EX_omeprazole__91__e__93__			Perfect match	1.0	0.0
R_EX_onpthl__91__e__93__			Perfect match	1.0	0.0
R_EX_paf_hs__91__e__93__			Perfect match	1.0	0.0
R_EX_peplys__91__e__93__			Perfect match	1.0	0.0
R_EX_perillyl__91__e__93__			Perfect match	1.0	0.0
R_EX_pheacgln__91__e__93__			Perfect match	1.0	0.0
R_EX_phyQ__91__e__93__			Perfect match	1.0	0.0
R_EX_rbt__91__e__93__			Perfect match	1.0	0.0
R_EX_retfa__91__e__93__			Perfect match	1.0	0.0
R_EX_retinol_9_cis__91__e__93__			Perfect match	1.0	0.0
R_EX_retinol_cis_11__91__e__93__			Perfect match	1.0	0.0
R_EX_retnglc__91__e__93__			Perfect match	1.0	0.0
R_EX_Rtotal__91__e__93__			Perfect match	1.0	0.0
R_EX_Rtotal2__91__e__93__			Perfect match	1.0	0.0
R_EX_Rtotal3__91__e__93__			Perfect match	1.0	0.0
R_EX_s2l2fn2m2masn__91__e__93__			Perfect match	1.0	0.0
R_EX_s2l2n2m2masn__91__e__93__			Perfect match	1.0	0.0
R_EX_spc_hs__91__e__93__			Perfect match	1.0	0.0
R_EX_sph1p__91__e__93__			Perfect match	1.0	0.0
R_EX_strch1__91__e__93__			Perfect match	1.0	0.0
R_EX_strch2__91__e__93__			Perfect match	1.0	0.0
R_EX_tag_hs__91__e__93__			Perfect match	1.0	0.0
R_EX_tagat_D__91__e__93__			Perfect match	1.0	0.0
R_EX_thmmp__91__e__93__			Perfect match	1.0	0.0
R_EX_thmtp__91__e__93__			Perfect match	1.0	0.0
R_EX_thym__91__e__93__			Perfect match	1.0	0.0
R_EX_tolbutamide__91__e__93__			Perfect match	1.0	0.0
R_EX_triodthysuf__91__e__93__			Perfect match	1.0	0.0
R_EX_tymsf__91__e__93__			Perfect match	1.0	0.0
R_EX_Tyr_ggn__91__e__93__			Perfect match	1.0	0.0
R_EX_udp__91__e__93__			Perfect match	1.0	0.0
R_EX_ump__91__e__93__			Perfect match	1.0	0.0
R_EX_utp__91__e__93__			Perfect match	1.0	0.0
R_EX_xylt__91__e__93__			Perfect match	1.0	0.0
R_EX_yvite__91__e__93__			Perfect match	1.0	0.0
R_F1Atg			Perfect match	1.0	0.0
R_FA1821ACPH			Perfect match	1.0	0.0
R_FA1822ACPH			Perfect match	1.0	0.0
R_FADDP	5167 or 5169	5169 or 5167	Perfect match	1.0	0.0
R_FADH2tru			Perfect match	1.0	0.0
R_FADH2tx			Perfect match	1.0	0.0
R_FALDtly			Perfect match	1.0	0.0
R_FALDtm			Perfect match	1.0	0.0
R_FCLTm	2235 or 2235	(2235)	Perfect match	1.0	0.0
R_FK	197258	(197258)	Perfect match	1.0	0.0
R_FKYNH	125061	(125061)	Perfect match	1.0	0.0
R_FOLR2	1719	1719	Perfect match	1.0	0.0
R_FRDPtc			Perfect match	1.0	0.0
R_FRDPtr			Perfect match	1.0	0.0
R_FTHFDH	10840 or 160428	160428 or 10840	Perfect match	1.0	0.0
R_FTHFLm	25902 or 4522	4522 or 25902	Perfect match	1.0	0.0
R_FUC13GALACGLCGAL14ACGLCGALGLUSIDEte			Perfect match	1.0	0.0
R_FUC13GALACGLCGAL14ACGLCGALGLUSIDEtg			Perfect match	1.0	0.0
R_FUC14GALACGLCGALGLUSIDEte			Perfect match	1.0	0.0
R_FUC14GALACGLCGALGLUSIDEtg			Perfect match	1.0	0.0
R_FUCACGALFUCGALACGLCGALGLUSIDEte			Perfect match	1.0	0.0
R_FUCACGALFUCGALACGLCGALGLUSIDEtg			Perfect match	1.0	0.0
R_FUCACNGAL14ACGLCGALGLUSIDEte			Perfect match	1.0	0.0
R_FUCACNGAL14ACGLCGALGLUSIDEtg			Perfect match	1.0	0.0
R_FUCACNGALACGLCGALGLUSIDEte			Perfect match	1.0	0.0
R_FUCACNGALACGLCGALGLUSIDEtg			Perfect match	1.0	0.0
R_FUCFUC12GAL14ACGLCGALGLUSIDEte			Perfect match	1.0	0.0
R_FUCFUC12GAL14ACGLCGALGLUSIDEtg			Perfect match	1.0	0.0
R_FUCFUC132GALACGLCGAL14ACGLCGALGLUSIDEte			Perfect match	1.0	0.0
R_FUCFUC132GALACGLCGAL14ACGLCGALGLUSIDEtg			Perfect match	1.0	0.0
R_FUCFUCFUCGALACGLC13GALACGLCGAL14ACGLCGALGLUSIDEte			Perfect match	1.0	0.0
R_FUCFUCFUCGALACGLC13GALACGLCGAL14ACGLCGALGLUSIDEtg			Perfect match	1.0	0.0
R_FUCFUCFUCGALACGLCGAL14ACGLCGALGLUSIDEte			Perfect match	1.0	0.0
R_FUCFUCFUCGALACGLCGAL14ACGLCGALGLUSIDEtg			Perfect match	1.0	0.0
R_FUCFUCGALACGLCGALGLUSIDEte			Perfect match	1.0	0.0
R_FUCFUCGALACGLCGALGLUSIDEtg			Perfect match	1.0	0.0
R_FUCGAL14ACGLCGALGLUSIDEte			Perfect match	1.0	0.0
R_FUCGAL14ACGLCGALGLUSIDEtg			Perfect match	1.0	0.0
R_FUCGALFUCGALACGLCGALGLUSIDEte			Perfect match	1.0	0.0
R_FUCGALFUCGALACGLCGALGLUSIDEtg			Perfect match	1.0	0.0
R_FUCGALGBSIDEte			Perfect match	1.0	0.0
R_FUCGALGBSIDEtg			Perfect match	1.0	0.0
R_FUCtly			Perfect match	1.0	0.0
R_FUMAC	2184	(2184)	Perfect match	1.0	0.0
R_FUMm	2271	(2271)	Perfect match	1.0	0.0
R_FUT33g	2525	(2525)	Perfect match	1.0	0.0
R_FUT34g	2525	(2525)	Perfect match	1.0	0.0
R_FUT35g	2525	(2525)	Perfect match	1.0	0.0
R_G12MT1_L			Perfect match	1.0	0.0
R_G12MT1_U			Perfect match	1.0	0.0
R_G12MT2_L			Perfect match	1.0	0.0
R_G12MT2_U			Perfect match	1.0	0.0
R_G16MT_L			Perfect match	1.0	0.0
R_G16MT_U			Perfect match	1.0	0.0
R_G1M6MASNB1terg			Perfect match	1.0	0.0
R_G1M7MASNBterg			Perfect match	1.0	0.0
R_G1M7MASNCterg			Perfect match	1.0	0.0
R_G1M8MASNterg			Perfect match	1.0	0.0
R_G2M8MASNterg			Perfect match	1.0	0.0
R_G3M8MASNterg			Perfect match	1.0	0.0
R_G3PD2m	2820	(2820)	Perfect match	1.0	0.0
R_G5SADrm			Perfect match	1.0	0.0
R_G5SDym	5832	5832	Perfect match	1.0	0.0
R_G6PPer	57818 or 2538 or 92579	92579 or 57818 or 2538	Perfect match	1.0	0.0
R_GACMTRc	2593 or 2593	(2593)	Perfect match	1.0	0.0
R_GACPAILter			Perfect match	1.0	0.0
R_GAL3ST12	9514	(9514)	Perfect match	1.0	0.0
R_GALACGLCGALGBSIDEte			Perfect match	1.0	0.0
R_GALACGLCGALGBSIDEtg			Perfect match	1.0	0.0
R_GALC	2581	(2581)	Perfect match	1.0	0.0
R_GALFUC12GAL14ACGLCGALGLUSIDEte			Perfect match	1.0	0.0
R_GALFUC12GAL14ACGLCGALGLUSIDEtg			Perfect match	1.0	0.0
R_GALFUCGALACGLCGAL14ACGLCGALGLUSIDEte			Perfect match	1.0	0.0
R_GALFUCGALACGLCGAL14ACGLCGALGLUSIDEtg			Perfect match	1.0	0.0
R_GALGALFUCFUCGALACGLCGALACGLCGAL14ACGLCGALGLUSIDEte			Perfect match	1.0	0.0
R_GALGALFUCFUCGALACGLCGALACGLCGAL14ACGLCGALGLUSIDEtg			Perfect match	1.0	0.0
R_GALGALGALTHCRMte			Perfect match	1.0	0.0
R_GALGALGALTHCRMtg			Perfect match	1.0	0.0
R_GALGLUSIDEtg			Perfect match	1.0	0.0
R_GALGLUSIDEtl			Perfect match	1.0	0.0
R_GALGT3	2583	(2583)	Perfect match	1.0	0.0
R_GALGT4	2583	(2583)	Perfect match	1.0	0.0
R_GALSIDEtg			Perfect match	1.0	0.0
R_GALSIDEtl			Perfect match	1.0	0.0
R_GALtly			Perfect match	1.0	0.0
R_GARFT	2618 or 2618	(2618)	Perfect match	1.0	0.0
R_GBAl	2629 or 2629 or 2629 or 2629 or 2629	(2629)	Perfect match	1.0	0.0
R_GBSIDEte			Perfect match	1.0	0.0
R_GBSIDEtl			Perfect match	1.0	0.0
R_GD1B2te			Perfect match	1.0	0.0
R_GD1B2tg			Perfect match	1.0	0.0
R_GD1Cte			Perfect match	1.0	0.0
R_GD1Ctg			Perfect match	1.0	0.0
R_GFUCS	7264	7264	Perfect match	1.0	0.0
R_GGT_L			Perfect match	1.0	0.0
R_GGT_U			Perfect match	1.0	0.0
R_GGT6			Perfect match	1.0	0.0
R_GLACter			Perfect match	1.0	0.0
R_GLAl	2717	(2717)	Perfect match	1.0	0.0
R_GLCAE1g			Perfect match	1.0	0.0
R_GLCNACPT_L	1798 or 1798	(1798)	Perfect match	1.0	0.0
R_GLCNACPT_U	1798 or 1798	(1798)	Perfect match	1.0	0.0
R_GLCNACT_L			Perfect match	1.0	0.0
R_GLCNACT_U			Perfect match	1.0	0.0
R_GLNLASEer			Perfect match	1.0	0.0
R_GLU5Km	5832	(5832)	Perfect match	1.0	0.0
R_GLUCYS	2729 and 2730	2729 and 2730	Perfect match	1.0	0.0
R_GLUDC	2571 or 2572 or 2571	2572 or 2571	Perfect match	1.0	0.0
R_GLUDxm	2747 or 2746	2747 or 2746	Perfect match	1.0	0.0
R_GLUDym	2747 or 2746	2747 or 2746	Perfect match	1.0	0.0
R_GluForTx	10841 or 10841	(10841)	Perfect match	1.0	0.0
R_GLUNm	2744 or 27165 or 27165	27165 or 2744	Perfect match	1.0	0.0
R_GLUTCOADHm	2639 or 2639	(2639)	Perfect match	1.0	0.0
R_GLYAMDTRc	2628	(2628)	Perfect match	1.0	0.0
R_GLYATm	23464	(23464)	Perfect match	1.0	0.0
R_GLYCTO1p	51179 or 54363 or 51179	54363 or 51179	Perfect match	1.0	0.0
R_GLYOXm	3029	(3029)	Perfect match	1.0	0.0
R_GNMT	27232	(27232)	Perfect match	1.0	0.0
R_GP1CALPHAte			Perfect match	1.0	0.0
R_GP1CALPHAtg			Perfect match	1.0	0.0
R_GP1Cte			Perfect match	1.0	0.0
R_GP1Ctg			Perfect match	1.0	0.0
R_GQ1BALPHAte			Perfect match	1.0	0.0
R_GQ1BALPHAtg			Perfect match	1.0	0.0
R_GQ1Bte			Perfect match	1.0	0.0
R_GQ1Btg			Perfect match	1.0	0.0
R_GSNKm			Perfect match	1.0	0.0
R_GT1Ate			Perfect match	1.0	0.0
R_GT1Atg			Perfect match	1.0	0.0
R_GTHO	2936	2936	Perfect match	1.0	0.0
R_GTHOm	2936	2936	Perfect match	1.0	0.0
R_GTHS	2937	(2937)	Perfect match	1.0	0.0
R_GTPCIn	2643	(2643)	Perfect match	1.0	0.0
R_GUAD	9615	(9615)	Perfect match	1.0	0.0
R_GULLACter			Perfect match	1.0	0.0
R_GULNDer			Perfect match	1.0	0.0
R_GUR1PP			Perfect match	1.0	0.0
R_H2CO3Dm	763 or 11238	11238 or 763	Perfect match	1.0	0.0
R_HCOUMARINte			Perfect match	1.0	0.0
R_HEX4	3098 or 2645 or 3098 or 2645 or 3098 or 3099 or 3098 or 3098 or 3101 or 80201 or 2645	3098 or 3101 or 2645 or 80201 or 3099	Perfect match	1.0	0.0
R_HGNTOR	3081	(3081)	Perfect match	1.0	0.0
R_HKYNH	8942	(8942)	Perfect match	1.0	0.0
R_HMGCOARr	3156	3156	Perfect match	1.0	0.0
R_HMGCOASi	3157 or 3157	(3157)	Perfect match	1.0	0.0
R_HMGCOASim	3158	(3158)	Perfect match	1.0	0.0
R_HMGLx	3155	(3155)	Perfect match	1.0	0.0
R_HPYRDC			Perfect match	1.0	0.0
R_HPYRDCm			Perfect match	1.0	0.0
R_HPYRRy	9380	9380	Perfect match	1.0	0.0
R_HSAT1ly			Perfect match	1.0	0.0
R_HSAT2ly			Perfect match	1.0	0.0
R_HSAT3ly			Perfect match	1.0	0.0
R_HSAT4ly			Perfect match	1.0	0.0
R_HSD11B2r	3291	3291	Perfect match	1.0	0.0
R_HSPASEly			Perfect match	1.0	0.0
R_HSPGt			Perfect match	1.0	0.0
R_HSPGtly			Perfect match	1.0	0.0
R_HTAXOLte			Perfect match	1.0	0.0
R_HXANtx			Perfect match	1.0	0.0
R_HYPTROX			Perfect match	1.0	0.0
R_ICDHxm	( 3421 and 3420 and 3419 ) or ( 3420 and 3421 and 3419 ) or ( 3420 and 3421 and 3419 ) or ( 3420 and 3421 and 3419 ) or ( 3421 and 3419 and 3420 ) or ( 3421 and 3419 and 3420 )	3421 and 3419 and 3420	Perfect match	1.0	0.0
R_IDHPOXOX3	7173 or 7173 or 7173 or 7173 or 7173	(7173)	Perfect match	1.0	0.0
R_IDHPOXOX4	7173 or 7173 or 7173 or 7173 or 7173	(7173)	Perfect match	1.0	0.0
R_IDPtn			Perfect match	1.0	0.0
R_INOSTO	55586	(55586)	Perfect match	1.0	0.0
R_INSKm			Perfect match	1.0	0.0
R_IPDDIx	3422 or 91734	3422 or 91734	Perfect match	1.0	0.0
R_IPDPtr			Perfect match	1.0	0.0
R_IPDPtx			Perfect match	1.0	0.0
R_ITPtn			Perfect match	1.0	0.0
R_KDNH			Perfect match	1.0	0.0
R_KHK	3795 or 3795	(3795)	Perfect match	1.0	0.0
R_KSII_CORE2t			Perfect match	1.0	0.0
R_KSII_CORE2tly			Perfect match	1.0	0.0
R_KSII_CORE4t			Perfect match	1.0	0.0
R_KSII_CORE4tly			Perfect match	1.0	0.0
R_KSIt			Perfect match	1.0	0.0
R_KSItly			Perfect match	1.0	0.0
R_KYN	8942	(8942)	Perfect match	1.0	0.0
R_KYN3OX	8564	8564	Perfect match	1.0	0.0
R_KYNATESYN			Perfect match	1.0	0.0
R_LCTStg			Perfect match	1.0	0.0
R_LCTStl			Perfect match	1.0	0.0
R_LCYSTATm	2806	(2806)	Perfect match	1.0	0.0
R_LFORKYNHYD	8942	(8942)	Perfect match	1.0	0.0
R_LIMNENte			Perfect match	1.0	0.0
R_LINKDEG1ly			Perfect match	1.0	0.0
R_LINKDEG2ly			Perfect match	1.0	0.0
R_LINKDEG3ly			Perfect match	1.0	0.0
R_LINKDEG4ly			Perfect match	1.0	0.0
R_LNSTLSr	4047	(4047)	Perfect match	1.0	0.0
R_LPCOXp	51268	(51268)	Perfect match	1.0	0.0
R_LRAT1			Perfect match	1.0	0.0
R_LRAT2			Perfect match	1.0	0.0
R_LS3			Perfect match	1.0	0.0
R_LSTO1r	6309	6309	Perfect match	1.0	0.0
R_LTC4Sr	4056 or 4259 or 4056 or 4258	4258 or 4259 or 4056	Perfect match	1.0	0.0
R_LTDCL	1644	(1644)	Perfect match	1.0	0.0
R_M16N4Tg			Perfect match	1.0	0.0
R_M4MPDOL_Lter			Perfect match	1.0	0.0
R_M4MPDOL_Uter			Perfect match	1.0	0.0
R_M7MASNBterg			Perfect match	1.0	0.0
R_M8MASNterg			Perfect match	1.0	0.0
R_MACACI	2954 or 2954 or 2954	(2954)	Perfect match	1.0	0.0
R_MAGt			Perfect match	1.0	0.0
R_MAN2_6B1er			Perfect match	1.0	0.0
R_MAN2_7Cer			Perfect match	1.0	0.0
R_MANter			Perfect match	1.0	0.0
R_MANtg			Perfect match	1.0	0.0
R_MANtly			Perfect match	1.0	0.0
R_MAOLNOR	4128 or 4129	4128 or 4129	Perfect match	1.0	0.0
R_MCCCrm	56922 and 64087	64087 and 56922	Perfect match	1.0	0.0
R_MCD	23417	(23417)	Perfect match	1.0	0.0
R_MCDm	23417	(23417)	Perfect match	1.0	0.0
R_MCDp	23417	(23417)	Perfect match	1.0	0.0
R_MCITS			Perfect match	1.0	0.0
R_MCLACCYSR			Perfect match	1.0	0.0
R_MCOATAm	27349 or 27349	(27349)	Perfect match	1.0	0.0
R_ME1m	4200	4200	Perfect match	1.0	0.0
R_MEOHt2			Perfect match	1.0	0.0
R_MEOHtly			Perfect match	1.0	0.0
R_MEOHtr			Perfect match	1.0	0.0
R_MEPIVESSte			Perfect match	1.0	0.0
R_MERCPLACCYSt			Perfect match	1.0	0.0
R_MESCOALm			Perfect match	1.0	0.0
R_METS	4548	(4548)	Perfect match	1.0	0.0
R_MEVK1x	4598	(4598)	Perfect match	1.0	0.0
R_MG2er			Perfect match	1.0	0.0
R_MG3er			Perfect match	1.0	0.0
R_MGACONm			Perfect match	1.0	0.0
R_MGCHrm	549	(549)	Perfect match	1.0	0.0
R_MGSA2			Perfect match	1.0	0.0
R_MI13456Ptn			Perfect match	1.0	0.0
R_MI1345PKn	253430	(253430)	Perfect match	1.0	0.0
R_MI1346PKn	253430	(253430)	Perfect match	1.0	0.0
R_MI1346Ptn			Perfect match	1.0	0.0
R_MI134PP	3628	(3628)	Perfect match	1.0	0.0
R_MI1456PKn	253430	(253430)	Perfect match	1.0	0.0
R_MI145P6Kn	253430	(253430)	Perfect match	1.0	0.0
R_MI14P4P			Perfect match	1.0	0.0
R_MI14PP	3628	(3628)	Perfect match	1.0	0.0
R_MI14Ptn			Perfect match	1.0	0.0
R_MI1P_Dtn			Perfect match	1.0	0.0
R_MI34PP	3631 or 3631 or 8821	8821 or 3631	Perfect match	1.0	0.0
R_MINOHPtn			Perfect match	1.0	0.0
R_MMCDm	23417	(23417)	Perfect match	1.0	0.0
R_MMCDp	23417	(23417)	Perfect match	1.0	0.0
R_MMEm	84693	(84693)	Perfect match	1.0	0.0
R_MMMm	4594	(4594)	Perfect match	1.0	0.0
R_MMSAD1m	4329	4329	Perfect match	1.0	0.0
R_MMSAD3m	4329	4329	Perfect match	1.0	0.0
R_MMTSADm			Perfect match	1.0	0.0
R_MTHGXLt			Perfect match	1.0	0.0
R_N2M2NMASNt			Perfect match	1.0	0.0
R_N2M2NMASNtly			Perfect match	1.0	0.0
R_N4Tg			Perfect match	1.0	0.0
R_NADHtpu			Perfect match	1.0	0.0
R_NADHtru			Perfect match	1.0	0.0
R_NADPHtru			Perfect match	1.0	0.0
R_NADPHtxu			Perfect match	1.0	0.0
R_NADtpu			Perfect match	1.0	0.0
R_NAGAlby			Perfect match	1.0	0.0
R_NAGLCAly			Perfect match	1.0	0.0
R_NBAHH_ir	84735 or 55748	55748 or 84735	Perfect match	1.0	0.0
R_NCAMUP			Perfect match	1.0	0.0
R_NICRNTtn			Perfect match	1.0	0.0
R_NIFEDIPINEte			Perfect match	1.0	0.0
R_NMNATm	349565	(349565)	Perfect match	1.0	0.0
R_NMNS	10135	(10135)	Perfect match	1.0	0.0
R_NMNtn			Perfect match	1.0	0.0
R_NMPTRCOX	314 or 314 or 8639 or 314	314 or 8639	Perfect match	1.0	0.0
R_NNATm	349565	(349565)	Perfect match	1.0	0.0
R_NNMT	4837	(4837)	Perfect match	1.0	0.0
R_NORANMT	5409	(5409)	Perfect match	1.0	0.0
R_NOt			Perfect match	1.0	0.0
R_NP1	4860	(4860)	Perfect match	1.0	0.0
R_NPTHLte			Perfect match	1.0	0.0
R_NRPPHRSFt			Perfect match	1.0	0.0
R_NS26Tg	55808	(55808)	Perfect match	1.0	0.0
R_NTD1m	56953	(56953)	Perfect match	1.0	0.0
R_NTD2m	56953	(56953)	Perfect match	1.0	0.0
R_NTD5m	56953	(56953)	Perfect match	1.0	0.0
R_NTMELYStner			Perfect match	1.0	0.0
R_O2St			Perfect match	1.0	0.0
R_O2Stm			Perfect match	1.0	0.0
R_O2Stn			Perfect match	1.0	0.0
R_O2Stx			Perfect match	1.0	0.0
R_O2ter			Perfect match	1.0	0.0
R_O2tm			Perfect match	1.0	0.0
R_O2tn			Perfect match	1.0	0.0
R_O2tp			Perfect match	1.0	0.0
R_OAGD3te			Perfect match	1.0	0.0
R_OAGD3tg			Perfect match	1.0	0.0
R_OAGT3te			Perfect match	1.0	0.0
R_OAGT3tg			Perfect match	1.0	0.0
R_OCBTm	5009	(5009)	Perfect match	1.0	0.0
R_OCOAT1m	5019 or 64064	64064 or 5019	Perfect match	1.0	0.0
R_OMEPRAZOLEte			Perfect match	1.0	0.0
R_ONPTHLte			Perfect match	1.0	0.0
R_OPAHir	26873	(26873)	Perfect match	1.0	0.0
R_ORETNF			Perfect match	1.0	0.0
R_ORETNF2			Perfect match	1.0	0.0
R_ORNTArm	4942	(4942)	Perfect match	1.0	0.0
R_ORPT	7372	(7372)	Perfect match	1.0	0.0
R_P45011A1m	1583	1583	Perfect match	1.0	0.0
R_P45021A1r	1589	1589	Perfect match	1.0	0.0
R_P45021A2r	1589	1589	Perfect match	1.0	0.0
R_P45027A11m	1593	1593	Perfect match	1.0	0.0
R_P45027A13m	1593	1593	Perfect match	1.0	0.0
R_P45027A14m	1593	1593	Perfect match	1.0	0.0
R_P45027A1m	1593	1593	Perfect match	1.0	0.0
R_P4502E1	1571	1571	Perfect match	1.0	0.0
R_P4508B11r	1582	1582	Perfect match	1.0	0.0
R_P450LTB4r			Perfect match	1.0	0.0
R_P5CDm	8659 or 8659	8659	Perfect match	1.0	0.0
R_PA_HSter			Perfect match	1.0	0.0
R_PA_HStg			Perfect match	1.0	0.0
R_PA_HStn			Perfect match	1.0	0.0
R_PAFS			Perfect match	1.0	0.0
R_PAIL_HStn			Perfect match	1.0	0.0
R_PAIL45P_HStn			Perfect match	1.0	0.0
R_PAIL4P_HStn			Perfect match	1.0	0.0
R_PAN4PP			Perfect match	1.0	0.0
R_PCLAD	130013	(130013)	Perfect match	1.0	0.0
R_PCm	5091 or 5091	(5091)	Perfect match	1.0	0.0
R_PCREATtmdiffir			Perfect match	1.0	0.0
R_PCRNtc			Perfect match	1.0	0.0
R_PDE1	5139 or 5142 or 5151 or 5153 or 5150 or 5143 or 5150 or 5137 or 5144 or 5136 or 5140 or 5151 or 10846 or 5151 or 5140 or 5141 or 5138 or 5136 or 5151 or 5151 or 27115 or 50940 or 8622	5151 or 5139 or 27115 or 5143 or 5150 or 5140 or 5153 or 5141 or 5137 or 50940 or 5144 or 8622 or 10846 or 5142 or 5138 or 5136	Perfect match	1.0	0.0
R_PDX5PO	55163	(55163)	Perfect match	1.0	0.0
R_PECGONCOATr			Perfect match	1.0	0.0
R_PEPCKm	5106 or 5105	5105 or 5106	Perfect match	1.0	0.0
R_PEPLYStn			Perfect match	1.0	0.0
R_PERILLYLte			Perfect match	1.0	0.0
R_PETOHMm_hs	10400 or 10400 or 10400	(10400)	Perfect match	1.0	0.0
R_PETOHMr_hs	10400 or 10400 or 10400	(10400)	Perfect match	1.0	0.0
R_PFK26	5210 or 5207 or 5209 or 5208	5209 or 5207 or 5208 or 5210	Perfect match	1.0	0.0
R_PGCD	26227	26227	Perfect match	1.0	0.0
R_PGDI	5730 or 27306	27306 or 5730	Perfect match	1.0	0.0
R_PGISr	5740	(5740)	Perfect match	1.0	0.0
R_PHACCOAGLNAC			Perfect match	1.0	0.0
R_PHCDm	8659 or 8659	8659	Perfect match	1.0	0.0
R_PHCHGSm			Perfect match	1.0	0.0
R_PHEACGLNt			Perfect match	1.0	0.0
R_PHETA1m	6898 or 2806	2806 or 6898	Perfect match	1.0	0.0
R_PHETHPTOX2	5053	(5053)	Perfect match	1.0	0.0
R_PHYCBOXL	1644	(1644)	Perfect match	1.0	0.0
R_PHYHx	5264	(5264)	Perfect match	1.0	0.0
R_PHYQt			Perfect match	1.0	0.0
R_PI34P5Kn			Perfect match	1.0	0.0
R_PI3P4Kn			Perfect match	1.0	0.0
R_PI4P3Ker	5287	(5287)	Perfect match	1.0	0.0
R_PIK3er	5287	(5287)	Perfect match	1.0	0.0
R_PIK4n			Perfect match	1.0	0.0
R_PIK5n			Perfect match	1.0	0.0
R_PLA2			Perfect match	1.0	0.0
R_PMEVKx	10654	(10654)	Perfect match	1.0	0.0
R_PNTKm	80025	(80025)	Perfect match	1.0	0.0
R_PPA2			Perfect match	1.0	0.0
R_PPA2m			Perfect match	1.0	0.0
R_PPAm	27068 or 27068 or 27068 or 27068	(27068)	Perfect match	1.0	0.0
R_PPCOACm	5096 and 5095	5095 and 5096	Perfect match	1.0	0.0
R_PPD2CSPp			Perfect match	1.0	0.0
R_PPMI12346Ptn			Perfect match	1.0	0.0
R_PPMI1346Ptn			Perfect match	1.0	0.0
R_PPOR	3242	(3242)	Perfect match	1.0	0.0
R_PPPG9tm			Perfect match	1.0	0.0
R_PRAGSr	2618 or 2618	(2618)	Perfect match	1.0	0.0
R_PRASCS	10606	(10606)	Perfect match	1.0	0.0
R_PRGNLONEtm			Perfect match	1.0	0.0
R_PRISTANALtx			Perfect match	1.0	0.0
R_PRPNCOAHYDx	1962	(1962)	Perfect match	1.0	0.0
R_PSDm_hs	23761	(23761)	Perfect match	1.0	0.0
R_PTHPS	5805	(5805)	Perfect match	1.0	0.0
R_PTRCAT1	6303 or 112483	112483 or 6303	Perfect match	1.0	0.0
R_PVD3			Perfect match	1.0	0.0
R_PYAM5POr	55163	(55163)	Perfect match	1.0	0.0
R_PYAM5Ptm			Perfect match	1.0	0.0
R_PYDX5Ptm			Perfect match	1.0	0.0
R_PYDXDH	316	(316)	Perfect match	1.0	0.0
R_PYDXK	8566	(8566)	Perfect match	1.0	0.0
R_PYNP2r	7378 or 151531 or 7378	7378 or 151531	Perfect match	1.0	0.0
R_QUILSYN			Perfect match	1.0	0.0
R_RADH3			Perfect match	1.0	0.0
R_RADH4			Perfect match	1.0	0.0
R_RAHY			Perfect match	1.0	0.0
R_RAI1			Perfect match	1.0	0.0
R_RAI2			Perfect match	1.0	0.0
R_RAI4			Perfect match	1.0	0.0
R_RAtn3			Perfect match	1.0	0.0
R_RBTt			Perfect match	1.0	0.0
R_RETFA			Perfect match	1.0	0.0
R_RETFAt			Perfect match	1.0	0.0
R_RETFAt1			Perfect match	1.0	0.0
R_RETFAt2			Perfect match	1.0	0.0
R_RETH1			Perfect match	1.0	0.0
R_RETH1e			Perfect match	1.0	0.0
R_RETH2			Perfect match	1.0	0.0
R_RETH2e			Perfect match	1.0	0.0
R_RETHe			Perfect match	1.0	0.0
R_RETNCOA			Perfect match	1.0	0.0
R_RETNGLCt			Perfect match	1.0	0.0
R_RETNGLCt2			Perfect match	1.0	0.0
R_RETNGLCt2r			Perfect match	1.0	0.0
R_RETNGLCtr			Perfect match	1.0	0.0
R_RETNtr2			Perfect match	1.0	0.0
R_RIBt			Perfect match	1.0	0.0
R_RTOT_2			Perfect match	1.0	0.0
R_RTOT_3			Perfect match	1.0	0.0
R_RTOT1			Perfect match	1.0	0.0
R_RTOT2			Perfect match	1.0	0.0
R_RTOT3			Perfect match	1.0	0.0
R_RTOT4			Perfect match	1.0	0.0
R_RTOT5			Perfect match	1.0	0.0
R_RTOT6			Perfect match	1.0	0.0
R_RTOTAL2t			Perfect match	1.0	0.0
R_RTOTAL3t			Perfect match	1.0	0.0
R_RTOTALt			Perfect match	1.0	0.0
R_Rtotaltl			Perfect match	1.0	0.0
R_Rtotaltp			Perfect match	1.0	0.0
R_S2L2FN2M2MASNt			Perfect match	1.0	0.0
R_S2L2FN2M2MASNtly			Perfect match	1.0	0.0
R_S2L2N2M2MASNtly			Perfect match	1.0	0.0
R_S2TASE4ly			Perfect match	1.0	0.0
R_S2TASE5ly			Perfect match	1.0	0.0
R_S3TASE1ly			Perfect match	1.0	0.0
R_S3TASE2ly			Perfect match	1.0	0.0
R_S3TASE3ly			Perfect match	1.0	0.0
R_S4T4g			Perfect match	1.0	0.0
R_S4T5g			Perfect match	1.0	0.0
R_SACCD3m	10157	10157	Perfect match	1.0	0.0
R_SACCD4m	10157	10157	Perfect match	1.0	0.0
R_SADT	9060 or 9061	9061 or 9060	Perfect match	1.0	0.0
R_SAMHISTA	3176	(3176)	Perfect match	1.0	0.0
R_SARCOXp	51268	(51268)	Perfect match	1.0	0.0
R_SBTD_D2	6652	6652	Perfect match	1.0	0.0
R_SCPx	6342	(6342)	Perfect match	1.0	0.0
R_SELADT	9061 or 9060	9061 or 9060	Perfect match	1.0	0.0
R_SELCYSTGL	1491 or 1491	(1491)	Perfect match	1.0	0.0
R_SELMETAT	4143 or ( 27430 and 4144 ) or ( 27430 and 4144 )	(27430 and 4144) or 4143	Perfect match	1.0	0.0
R_SELNPS	22929 or 22928	22929 or 22928	Perfect match	1.0	0.0
R_Ser_Thrtg			Perfect match	1.0	0.0
R_SFGTH	2098	(2098)	Perfect match	1.0	0.0
R_SGALSIDEtg			Perfect match	1.0	0.0
R_SGALSIDEtl			Perfect match	1.0	0.0
R_SGPL11r	8879	(8879)	Perfect match	1.0	0.0
R_sink_pre_prot__91__r__93__			Perfect match	1.0	0.0
R_SLCBK1	56848 or 8877	8877 or 56848	Perfect match	1.0	0.0
R_SPC_HSt			Perfect match	1.0	0.0
R_SPH1Pte			Perfect match	1.0	0.0
R_SPH1Ptr			Perfect match	1.0	0.0
R_SPHGNtr			Perfect match	1.0	0.0
R_SPHINGStl			Perfect match	1.0	0.0
R_SPHINGStr			Perfect match	1.0	0.0
R_SPHK21c	56848 or 8877	8877 or 56848	Perfect match	1.0	0.0
R_SPHMDAc			Perfect match	1.0	0.0
R_SPHMYLNtg			Perfect match	1.0	0.0
R_SPHMYLNtl			Perfect match	1.0	0.0
R_SPMDOX			Perfect match	1.0	0.0
R_SPODMe	6649	(6649)	Perfect match	1.0	0.0
R_SPODMx	6647	(6647)	Perfect match	1.0	0.0
R_SPR	6697	6697	Perfect match	1.0	0.0
R_SPRn	6697	6697	Perfect match	1.0	0.0
R_SPTix	189	(189)	Perfect match	1.0	0.0
R_SQLSr	2222	2222	Perfect match	1.0	0.0
R_SRTNACT	15	(15)	Perfect match	1.0	0.0
R_SRTNMTX	11185	(11185)	Perfect match	1.0	0.0
R_ST6GALNAC62	30815	(30815)	Perfect match	1.0	0.0
R_ST8SIA12	6489	(6489)	Perfect match	1.0	0.0
R_ST8SIA52g	29906	(29906)	Perfect match	1.0	0.0
R_ST8SIA53g	29906	(29906)	Perfect match	1.0	0.0
R_ST8SIA54g	29906	(29906)	Perfect match	1.0	0.0
R_STS1	412	(412)	Perfect match	1.0	0.0
R_STS1r	412	(412)	Perfect match	1.0	0.0
R_STS2	412	(412)	Perfect match	1.0	0.0
R_STS2r	412	(412)	Perfect match	1.0	0.0
R_T4HCINNMFM			Perfect match	1.0	0.0
R_TAGAT_Dt			Perfect match	1.0	0.0
R_TDCHOLAtx			Perfect match	1.0	0.0
R_TDP			Perfect match	1.0	0.0
R_TDPDRR			Perfect match	1.0	0.0
R_TDPm			Perfect match	1.0	0.0
R_THBPT4ACAMDASE	5092 or 5092	(5092)	Perfect match	1.0	0.0
R_THCHOLSTOICtm			Perfect match	1.0	0.0
R_THMTP	79178	(79178)	Perfect match	1.0	0.0
R_THYPX	7173 or 7173 or 7173 or 7173 or 7173	(7173)	Perfect match	1.0	0.0
R_TMDK1m	7084	(7084)	Perfect match	1.0	0.0
R_TMDPP	1890	(1890)	Perfect match	1.0	0.0
R_TMDPPK			Perfect match	1.0	0.0
R_TOLBUTAMIDEte			Perfect match	1.0	0.0
R_TREHe	11181	(11181)	Perfect match	1.0	0.0
R_TRIODTHYSUFt			Perfect match	1.0	0.0
R_TRPHYDRO2	7166 or 121278	121278 or 7166	Perfect match	1.0	0.0
R_TRPO2	6999 or 169355 or 3620	169355 or 3620 or 6999	Perfect match	1.0	0.0
R_TS3			Perfect match	1.0	0.0
R_TYMSFt			Perfect match	1.0	0.0
R_TYR3MO2	7054 or 7054 or 7054	(7054)	Perfect match	1.0	0.0
R_TYRCBOX	1644	(1644)	Perfect match	1.0	0.0
R_TYRDOPO	7299	(7299)	Perfect match	1.0	0.0
R_TYRDOPO3	7299	(7299)	Perfect match	1.0	0.0
R_TYRTAm	6898 or 2806	2806 or 6898	Perfect match	1.0	0.0
R_UAG2EMAi	10020	(10020)	Perfect match	1.0	0.0
R_UDPG1P			Perfect match	1.0	0.0
R_UDPGD	7358	7358	Perfect match	1.0	0.0
R_UDPtl			Perfect match	1.0	0.0
R_UGALGTg	( 3906 and 2683 ) or 8704 or 8704	(2683 and 3906) or 8704	Perfect match	1.0	0.0
R_UMPtr			Perfect match	1.0	0.0
R_UNK2			Perfect match	1.0	0.0
R_UPPN	51733	(51733)	Perfect match	1.0	0.0
R_URIK1	7371 or 83549 or 54963	83549 or 54963 or 7371	Perfect match	1.0	0.0
R_UROLACer			Perfect match	1.0	0.0
R_UTPtn			Perfect match	1.0	0.0
R_VD3			Perfect match	1.0	0.0
R_VITD2tm			Perfect match	1.0	0.0
R_VLCSp	11001	(11001)	Perfect match	1.0	0.0
R_XANDp	7498	7498	Perfect match	1.0	0.0
R_XANtx			Perfect match	1.0	0.0
R_XAO2x	7498	(7498)	Perfect match	1.0	0.0
R_XAOx	7498	(7498)	Perfect match	1.0	0.0
R_XOL7AH2tm			Perfect match	1.0	0.0
R_XOLTRIOLtm			Perfect match	1.0	0.0
R_XSERtg			Perfect match	1.0	0.0
R_XYLK	9942	(9942)	Perfect match	1.0	0.0
R_XYLtly			Perfect match	1.0	0.0
R_XYLTt			Perfect match	1.0	0.0
R_XYLUR	51181	51181	Perfect match	1.0	0.0
R_YVITEt			Perfect match	1.0	0.0
R_EX_4abutn__91__e__93__			Perfect match	1.0	0.0
R_EX_acmana__91__e__93__			Perfect match	1.0	0.0
R_EX_ahdt__91__e__93__			Perfect match	1.0	0.0
R_EX_ctp__91__e__93__			Perfect match	1.0	0.0
R_EX_dgmp__91__e__93__			Perfect match	1.0	0.0
R_EX_dgtp__91__e__93__			Perfect match	1.0	0.0
R_EX_dha__91__e__93__			Perfect match	1.0	0.0
R_EX_dhap__91__e__93__			Perfect match	1.0	0.0
R_EX_dtmp__91__e__93__			Perfect match	1.0	0.0
R_EX_dttp__91__e__93__			Perfect match	1.0	0.0
R_EX_fald__91__e__93__			Perfect match	1.0	0.0
R_EX_g1p__91__e__93__			Perfect match	1.0	0.0
R_EX_HC00229__91__e__93__			Perfect match	1.0	0.0
R_EX_HC00250__91__e__93__			Perfect match	1.0	0.0
R_EX_HC01104__91__e__93__			Perfect match	1.0	0.0
R_EX_HC01361__91__e__93__			Perfect match	1.0	0.0
R_EX_HC01440__91__e__93__			Perfect match	1.0	0.0
R_EX_HC01441__91__e__93__			Perfect match	1.0	0.0
R_EX_HC01444__91__e__93__			Perfect match	1.0	0.0
R_EX_HC01446__91__e__93__			Perfect match	1.0	0.0
R_EX_HC01609__91__e__93__			Perfect match	1.0	0.0
R_EX_HC01610__91__e__93__			Perfect match	1.0	0.0
R_EX_HC02160__91__e__93__			Perfect match	1.0	0.0
R_EX_HC02161__91__e__93__			Perfect match	1.0	0.0
R_EX_itp__91__e__93__			Perfect match	1.0	0.0
R_EX_prpp__91__e__93__			Perfect match	1.0	0.0
R_EX_pydx5p__91__e__93__			Perfect match	1.0	0.0
R_r0001			Perfect match	1.0	0.0
R_r0021	2936	2936	Perfect match	1.0	0.0
R_r0022	2936	2936	Perfect match	1.0	0.0
R_r0024	4843 or 4842 or 4846	4846 or 4843 or 4842	Perfect match	1.0	0.0
R_r0033	80347	(80347)	Perfect match	1.0	0.0
R_r0034	1373	(1373)	Perfect match	1.0	0.0
R_r0084	3417 or 3418	3417 or 3418	Perfect match	1.0	0.0
R_r0085	56954	(56954)	Perfect match	1.0	0.0
R_r0093	5169 or 5167	5169 or 5167	Perfect match	1.0	0.0
R_r0120	2643	(2643)	Perfect match	1.0	0.0
R_r0121	2643	(2643)	Perfect match	1.0	0.0
R_r0142	6821	(6821)	Perfect match	1.0	0.0
R_r0145	4843 or 4842 or 4846	4846 or 4843 or 4842	Perfect match	1.0	0.0
R_r0156			Perfect match	1.0	0.0
R_r0157			Perfect match	1.0	0.0
R_r0160	189	(189)	Perfect match	1.0	0.0
R_r0170	2222	(2222)	Perfect match	1.0	0.0
R_r0205	2820	(2820)	Perfect match	1.0	0.0
R_r0208	29926 or 29925	29926 or 29925	Perfect match	1.0	0.0
R_r0210	875 or 102724560	875 or 102724560	Perfect match	1.0	0.0
R_r0221	79611 or 55902 or 84532	79611 or 55902 or 84532	Perfect match	1.0	0.0
R_r0224	1719	1719	Perfect match	1.0	0.0
R_r0236			Perfect match	1.0	0.0
R_r0239	125061	(125061)	Perfect match	1.0	0.0
R_r0276	51292 or 2766	51292 or 2766	Perfect match	1.0	0.0
R_r0281	26	(26)	Perfect match	1.0	0.0
R_r0301	8833	(8833)	Perfect match	1.0	0.0
R_r0309	55825 or 51102	51102 or 55825	Perfect match	1.0	0.0
R_r0317	50 or 48	50 or 48	Perfect match	1.0	0.0
R_r0319	79611 or 55902 or 84532	79611 or 55902 or 84532	Perfect match	1.0	0.0
R_r0330			Perfect match	1.0	0.0
R_r0331			Perfect match	1.0	0.0
R_r0340	132158	(132158)	Perfect match	1.0	0.0
R_r0366			Perfect match	1.0	0.0
R_r0368	60496	(60496)	Perfect match	1.0	0.0
R_r0381			Perfect match	1.0	0.0
R_r0388	55163	(55163)	Perfect match	1.0	0.0
R_r0389	55163	(55163)	Perfect match	1.0	0.0
R_r0394	7498	7498	Perfect match	1.0	0.0
R_r0395	7498	(7498)	Perfect match	1.0	0.0
R_r0399	5053	(5053)	Perfect match	1.0	0.0
R_r0402	6697	6697	Perfect match	1.0	0.0
R_r0403	7166 or 121278	121278 or 7166	Perfect match	1.0	0.0
R_r0407	230 or 229 or 226	226 or 229 or 230	Perfect match	1.0	0.0
R_r0423	3417 or 3418	3417 or 3418	Perfect match	1.0	0.0
R_r0424	3417 or 3418	3417 or 3418	Perfect match	1.0	0.0
R_r0426	50 or 48	50 or 48	Perfect match	1.0	0.0
R_r0450	51166	(51166)	Perfect match	1.0	0.0
R_r0480			Perfect match	1.0	0.0
R_r0502	7498	7498	Perfect match	1.0	0.0
R_r0504	7498	(7498)	Perfect match	1.0	0.0
R_r0509	6389 and 6390 and 6391 and 6392	6389 and 6392 and 6390 and 6391	Perfect match	1.0	0.0
R_r0512	1719	1719	Perfect match	1.0	0.0
R_r0522	275	(275)	Perfect match	1.0	0.0
R_r0525	10157	10157	Perfect match	1.0	0.0
R_r0527			Perfect match	1.0	0.0
R_r0539	84890	(84890)	Perfect match	1.0	0.0
R_r0552	501	501	Perfect match	1.0	0.0
R_r0553	501	501	Perfect match	1.0	0.0
R_r0555	1737	(1737)	Perfect match	1.0	0.0
R_r0559	316	(316)	Perfect match	1.0	0.0
R_r0568	79017	(79017)	Perfect match	1.0	0.0
R_r0571			Perfect match	1.0	0.0
R_r0575	2222	2222	Perfect match	1.0	0.0
R_r0580			Perfect match	1.0	0.0
R_r0590	80347	(80347)	Perfect match	1.0	0.0
R_r0591	5169 or 5167	5169 or 5167	Perfect match	1.0	0.0
R_r0598			Perfect match	1.0	0.0
R_r0616	29920 or 5831	29920 or 5831	Perfect match	1.0	0.0
R_r0618	29920 or 5831	29920 or 5831	Perfect match	1.0	0.0
R_r0626			Perfect match	1.0	0.0
R_r0629	570	(570)	Perfect match	1.0	0.0
R_r0630	570	(570)	Perfect match	1.0	0.0
R_r0633	55825 or 51102	51102 or 55825	Perfect match	1.0	0.0
R_r0637	54677	(54677)	Perfect match	1.0	0.0
R_r0638	55825 or 51102	51102 or 55825	Perfect match	1.0	0.0
R_r0644	316	(316)	Perfect match	1.0	0.0
R_r0647			Perfect match	1.0	0.0
R_r0652	55825 or 51102	51102 or 55825	Perfect match	1.0	0.0
R_r0666	2618	(2618)	Perfect match	1.0	0.0
R_r0681	2194	(2194)	Perfect match	1.0	0.0
R_r0686	8659	8659	Perfect match	1.0	0.0
R_r0693	2194	(2194)	Perfect match	1.0	0.0
R_r0695	2194	(2194)	Perfect match	1.0	0.0
R_r0697	2194	(2194)	Perfect match	1.0	0.0
R_r0702	2194	(2194)	Perfect match	1.0	0.0
R_r0708	2643	(2643)	Perfect match	1.0	0.0
R_r0735	55825 or 51102	51102 or 55825	Perfect match	1.0	0.0
R_r0743	3295	3295	Perfect match	1.0	0.0
R_r0744	3295	(3295)	Perfect match	1.0	0.0
R_r0762	2194	(2194)	Perfect match	1.0	0.0
R_r0770	2194	(2194)	Perfect match	1.0	0.0
R_r0775	2643	(2643)	Perfect match	1.0	0.0
R_r0777	2643	(2643)	Perfect match	1.0	0.0
R_r0783	1718	(1718)	Perfect match	1.0	0.0
R_r0784			Perfect match	1.0	0.0
R_r0788			Perfect match	1.0	0.0
R_r0789			Perfect match	1.0	0.0
R_r0791	55825 or 51102	51102 or 55825	Perfect match	1.0	0.0
R_r0795			Perfect match	1.0	0.0
R_r0797	570	(570)	Perfect match	1.0	0.0
R_r0800			Perfect match	1.0	0.0
R_r0802			Perfect match	1.0	0.0
R_r0803			Perfect match	1.0	0.0
R_r0804			Perfect match	1.0	0.0
R_r0805			Perfect match	1.0	0.0
R_r0806			Perfect match	1.0	0.0
R_r0807			Perfect match	1.0	0.0
R_r0808			Perfect match	1.0	0.0
R_r0818			Perfect match	1.0	0.0
R_r0840			Perfect match	1.0	0.0
R_r0841			Perfect match	1.0	0.0
R_r0871			Perfect match	1.0	0.0
R_r0892			Perfect match	1.0	0.0
R_r0899			Perfect match	1.0	0.0
R_r0907			Perfect match	1.0	0.0
R_r0908			Perfect match	1.0	0.0
R_r0909			Perfect match	1.0	0.0
R_r0921			Perfect match	1.0	0.0
R_r0927			Perfect match	1.0	0.0
R_r0934	6533	(6533)	Perfect match	1.0	0.0
R_r0940			Perfect match	1.0	0.0
R_r0942	6535	(6535)	Perfect match	1.0	0.0
R_r0944			Perfect match	1.0	0.0
R_r0950			Perfect match	1.0	0.0
R_r0968			Perfect match	1.0	0.0
R_r0973			Perfect match	1.0	0.0
R_r0975			Perfect match	1.0	0.0
R_r1020			Perfect match	1.0	0.0
R_r1033			Perfect match	1.0	0.0
R_r1034			Perfect match	1.0	0.0
R_r1048			Perfect match	1.0	0.0
R_r1049			Perfect match	1.0	0.0
R_r1054			Perfect match	1.0	0.0
R_r1055			Perfect match	1.0	0.0
R_r1056			Perfect match	1.0	0.0
R_r1057			Perfect match	1.0	0.0
R_r1081			Perfect match	1.0	0.0
R_r1082			Perfect match	1.0	0.0
R_r1102			Perfect match	1.0	0.0
R_r1109			Perfect match	1.0	0.0
R_r1117			Perfect match	1.0	0.0
R_r1127			Perfect match	1.0	0.0
R_r1128			Perfect match	1.0	0.0
R_r1129			Perfect match	1.0	0.0
R_r1130			Perfect match	1.0	0.0
R_r1131			Perfect match	1.0	0.0
R_r1132			Perfect match	1.0	0.0
R_r1133			Perfect match	1.0	0.0
R_r1134			Perfect match	1.0	0.0
R_r1146			Perfect match	1.0	0.0
R_r1156	83549 or 7371 or 54963	83549 or 54963 or 7371	Perfect match	1.0	0.0
R_r1159			Perfect match	1.0	0.0
R_r1164	6646 or 8435	6646 or 8435	Perfect match	1.0	0.0
R_r1165	6646 or 8435	6646 or 8435	Perfect match	1.0	0.0
R_r1166	6646 or 8435	6646 or 8435	Perfect match	1.0	0.0
R_r1167	6646 or 8435	6646 or 8435	Perfect match	1.0	0.0
R_r1168	6646 or 8435	6646 or 8435	Perfect match	1.0	0.0
R_r1169	6646 or 8435	6646 or 8435	Perfect match	1.0	0.0
R_r1171	6646 or 8435	6646 or 8435	Perfect match	1.0	0.0
R_r1319			Perfect match	1.0	0.0
R_r1320			Perfect match	1.0	0.0
R_r1321			Perfect match	1.0	0.0
R_r1322			Perfect match	1.0	0.0
R_r1323			Perfect match	1.0	0.0
R_r1324			Perfect match	1.0	0.0
R_r1325			Perfect match	1.0	0.0
R_r1326			Perfect match	1.0	0.0
R_r1327			Perfect match	1.0	0.0
R_r1328			Perfect match	1.0	0.0
R_r1329			Perfect match	1.0	0.0
R_r1332			Perfect match	1.0	0.0
R_r1333			Perfect match	1.0	0.0
R_r1334			Perfect match	1.0	0.0
R_r1335			Perfect match	1.0	0.0
R_r1336			Perfect match	1.0	0.0
R_r1337			Perfect match	1.0	0.0
R_r1338			Perfect match	1.0	0.0
R_r1339			Perfect match	1.0	0.0
R_r1340			Perfect match	1.0	0.0
R_r1341			Perfect match	1.0	0.0
R_r1342			Perfect match	1.0	0.0
R_r1343			Perfect match	1.0	0.0
R_r1344			Perfect match	1.0	0.0
R_r1345			Perfect match	1.0	0.0
R_r1346			Perfect match	1.0	0.0
R_r1347			Perfect match	1.0	0.0
R_r1348			Perfect match	1.0	0.0
R_r1349			Perfect match	1.0	0.0
R_r1350			Perfect match	1.0	0.0
R_r1351			Perfect match	1.0	0.0
R_r1352			Perfect match	1.0	0.0
R_r1353			Perfect match	1.0	0.0
R_r1354			Perfect match	1.0	0.0
R_r1355			Perfect match	1.0	0.0
R_r1356			Perfect match	1.0	0.0
R_r1357			Perfect match	1.0	0.0
R_r1358			Perfect match	1.0	0.0
R_r1359			Perfect match	1.0	0.0
R_r1375			Perfect match	1.0	0.0
R_r1377			Perfect match	1.0	0.0
R_r1378	128	128	Perfect match	1.0	0.0
R_r1380	1718	1718	Perfect match	1.0	0.0
R_r1381	10682	(10682)	Perfect match	1.0	0.0
R_r1384			Perfect match	1.0	0.0
R_r1386			Perfect match	1.0	0.0
R_r1403			Perfect match	1.0	0.0
R_r1421			Perfect match	1.0	0.0
R_r1428			Perfect match	1.0	0.0
R_r1430			Perfect match	1.0	0.0
R_r1441			Perfect match	1.0	0.0
R_r1457			Perfect match	1.0	0.0
R_r1466			Perfect match	1.0	0.0
R_r2372	6576	(6576)	Perfect match	1.0	0.0
R_RE0066C			Perfect match	1.0	0.0
R_RE0066M	10400	(10400)	Perfect match	1.0	0.0
R_RE0066R	10400	(10400)	Perfect match	1.0	0.0
R_RE0383C	10327	10327	Perfect match	1.0	0.0
R_RE0452M			Perfect match	1.0	0.0
R_RE0452N			Perfect match	1.0	0.0
R_RE0453C			Perfect match	1.0	0.0
R_RE0456M			Perfect match	1.0	0.0
R_RE0512C			Perfect match	1.0	0.0
R_RE0549C			Perfect match	1.0	0.0
R_RE0574C			Perfect match	1.0	0.0
R_RE0575C			Perfect match	1.0	0.0
R_RE0581C			Perfect match	1.0	0.0
R_RE0691C			Perfect match	1.0	0.0
R_RE0830C			Perfect match	1.0	0.0
R_RE0864C			Perfect match	1.0	0.0
R_RE0875C			Perfect match	1.0	0.0
R_RE0908C			Perfect match	1.0	0.0
R_RE0915C			Perfect match	1.0	0.0
R_RE0916C			Perfect match	1.0	0.0
R_RE0918C			Perfect match	1.0	0.0
R_RE0926C			Perfect match	1.0	0.0
R_RE0935C			Perfect match	1.0	0.0
R_RE0936C	59272	(59272)	Perfect match	1.0	0.0
R_RE0936E	59272	(59272)	Perfect match	1.0	0.0
R_RE0937C	59272	(59272)	Perfect match	1.0	0.0
R_RE0937E	59272	(59272)	Perfect match	1.0	0.0
R_RE0944C			Perfect match	1.0	0.0
R_RE0958C			Perfect match	1.0	0.0
R_RE1062C			Perfect match	1.0	0.0
R_RE1063C			Perfect match	1.0	0.0
R_RE1064C			Perfect match	1.0	0.0
R_RE1077C			Perfect match	1.0	0.0
R_RE1096C			Perfect match	1.0	0.0
R_RE1100C	412	(412)	Perfect match	1.0	0.0
R_RE1100L	412	(412)	Perfect match	1.0	0.0
R_RE1100R	412	(412)	Perfect match	1.0	0.0
R_RE1134C			Perfect match	1.0	0.0
R_RE1135C	412	(412)	Perfect match	1.0	0.0
R_RE1135L	412	(412)	Perfect match	1.0	0.0
R_RE1135R	412	(412)	Perfect match	1.0	0.0
R_RE1236C			Perfect match	1.0	0.0
R_RE1238X			Perfect match	1.0	0.0
R_RE1240C			Perfect match	1.0	0.0
R_RE1266C			Perfect match	1.0	0.0
R_RE1303C			Perfect match	1.0	0.0
R_RE1308C			Perfect match	1.0	0.0
R_RE1309C			Perfect match	1.0	0.0
R_RE1310C			Perfect match	1.0	0.0
R_RE1311C			Perfect match	1.0	0.0
R_RE1448N			Perfect match	1.0	0.0
R_RE1473C			Perfect match	1.0	0.0
R_RE1508C			Perfect match	1.0	0.0
R_RE1525C			Perfect match	1.0	0.0
R_RE1526C			Perfect match	1.0	0.0
R_RE1527C			Perfect match	1.0	0.0
R_RE1530C			Perfect match	1.0	0.0
R_RE1537X	196743	(196743)	Perfect match	1.0	0.0
R_RE1538X	196743	(196743)	Perfect match	1.0	0.0
R_RE1539X	196743	(196743)	Perfect match	1.0	0.0
R_RE1573X	10455 or 1962	10455 or 1962	Perfect match	1.0	0.0
R_RE1582C			Perfect match	1.0	0.0
R_RE1582L			Perfect match	1.0	0.0
R_RE1632C			Perfect match	1.0	0.0
R_RE1635C			Perfect match	1.0	0.0
R_RE1651C			Perfect match	1.0	0.0
R_RE1653C			Perfect match	1.0	0.0
R_RE1699C			Perfect match	1.0	0.0
R_RE1700C			Perfect match	1.0	0.0
R_RE1701C			Perfect match	1.0	0.0
R_RE1702C			Perfect match	1.0	0.0
R_RE1709C			Perfect match	1.0	0.0
R_RE1711C			Perfect match	1.0	0.0
R_RE1803C			Perfect match	1.0	0.0
R_RE1804C			Perfect match	1.0	0.0
R_RE1806C			Perfect match	1.0	0.0
R_RE1808R			Perfect match	1.0	0.0
R_RE1809C			Perfect match	1.0	0.0
R_RE1811C			Perfect match	1.0	0.0
R_RE1812C			Perfect match	1.0	0.0
R_RE1815C			Perfect match	1.0	0.0
R_RE1816C			Perfect match	1.0	0.0
R_RE1817C			Perfect match	1.0	0.0
R_RE1818C			Perfect match	1.0	0.0
R_RE1819X	10901	10901	Perfect match	1.0	0.0
R_RE1826C			Perfect match	1.0	0.0
R_RE1828C			Perfect match	1.0	0.0
R_RE1829C			Perfect match	1.0	0.0
R_RE1836C			Perfect match	1.0	0.0
R_RE1845C	570	(570)	Perfect match	1.0	0.0
R_RE1845X	570	(570)	Perfect match	1.0	0.0
R_RE1860C			Perfect match	1.0	0.0
R_RE1898C			Perfect match	1.0	0.0
R_RE1899C			Perfect match	1.0	0.0
R_RE1903R			Perfect match	1.0	0.0
R_RE1904C			Perfect match	1.0	0.0
R_RE1905C			Perfect match	1.0	0.0
R_RE1906C			Perfect match	1.0	0.0
R_RE1907C			Perfect match	1.0	0.0
R_RE1915C			Perfect match	1.0	0.0
R_RE1916C			Perfect match	1.0	0.0
R_RE1917C			Perfect match	1.0	0.0
R_RE1918C			Perfect match	1.0	0.0
R_RE1919C			Perfect match	1.0	0.0
R_RE1920C			Perfect match	1.0	0.0
R_RE1921C			Perfect match	1.0	0.0
R_RE1922C			Perfect match	1.0	0.0
R_RE1923C			Perfect match	1.0	0.0
R_RE1925C			Perfect match	1.0	0.0
R_RE1927C			Perfect match	1.0	0.0
R_RE1938C			Perfect match	1.0	0.0
R_RE1941C			Perfect match	1.0	0.0
R_RE1942C			Perfect match	1.0	0.0
R_RE1943C			Perfect match	1.0	0.0
R_RE1954C			Perfect match	1.0	0.0
R_RE2026C			Perfect match	1.0	0.0
R_RE2027C			Perfect match	1.0	0.0
R_RE2028C			Perfect match	1.0	0.0
R_RE2029C			Perfect match	1.0	0.0
R_RE2030M	162417	(162417)	Perfect match	1.0	0.0
R_RE2040C			Perfect match	1.0	0.0
R_RE2041C			Perfect match	1.0	0.0
R_RE2048R			Perfect match	1.0	0.0
R_RE2049C			Perfect match	1.0	0.0
R_RE2069C			Perfect match	1.0	0.0
R_RE2070C			Perfect match	1.0	0.0
R_RE2078M			Perfect match	1.0	0.0
R_RE2079R			Perfect match	1.0	0.0
R_RE2080C			Perfect match	1.0	0.0
R_RE2081C			Perfect match	1.0	0.0
R_RE2112C			Perfect match	1.0	0.0
R_RE2124C			Perfect match	1.0	0.0
R_RE2127C			Perfect match	1.0	0.0
R_RE2128C			Perfect match	1.0	0.0
R_RE2129C			Perfect match	1.0	0.0
R_RE2130C			Perfect match	1.0	0.0
R_RE2131C			Perfect match	1.0	0.0
R_RE2132C			Perfect match	1.0	0.0
R_RE2133C			Perfect match	1.0	0.0
R_RE2138C			Perfect match	1.0	0.0
R_RE2139C			Perfect match	1.0	0.0
R_RE2140C			Perfect match	1.0	0.0
R_RE2141C			Perfect match	1.0	0.0
R_RE2152C			Perfect match	1.0	0.0
R_RE2155C			Perfect match	1.0	0.0
R_RE2202C			Perfect match	1.0	0.0
R_RE2203C			Perfect match	1.0	0.0
R_RE2220C			Perfect match	1.0	0.0
R_RE2221C			Perfect match	1.0	0.0
R_RE2240C			Perfect match	1.0	0.0
R_RE2248C			Perfect match	1.0	0.0
R_RE2249C			Perfect match	1.0	0.0
R_RE2250C			Perfect match	1.0	0.0
R_RE2251C			Perfect match	1.0	0.0
R_RE2252C			Perfect match	1.0	0.0
R_RE2265C			Perfect match	1.0	0.0
R_RE2269C			Perfect match	1.0	0.0
R_RE2272C			Perfect match	1.0	0.0
R_RE2273C			Perfect match	1.0	0.0
R_RE2292C			Perfect match	1.0	0.0
R_RE2296C			Perfect match	1.0	0.0
R_RE2318C			Perfect match	1.0	0.0
R_RE2319C			Perfect match	1.0	0.0
R_RE2327C			Perfect match	1.0	0.0
R_RE2333C			Perfect match	1.0	0.0
R_RE2334C			Perfect match	1.0	0.0
R_RE2335C			Perfect match	1.0	0.0
R_RE2346C			Perfect match	1.0	0.0
R_RE2360C			Perfect match	1.0	0.0
R_RE2373C			Perfect match	1.0	0.0
R_RE2375C			Perfect match	1.0	0.0
R_RE2377C			Perfect match	1.0	0.0
R_RE2383C			Perfect match	1.0	0.0
R_RE2384C			Perfect match	1.0	0.0
R_RE2387C			Perfect match	1.0	0.0
R_RE2398C			Perfect match	1.0	0.0
R_RE2410N	1717	1717	Perfect match	1.0	0.0
R_RE2426C			Perfect match	1.0	0.0
R_RE2439C			Perfect match	1.0	0.0
R_RE2440C			Perfect match	1.0	0.0
R_RE2442C			Perfect match	1.0	0.0
R_RE2443C			Perfect match	1.0	0.0
R_RE2444C			Perfect match	1.0	0.0
R_RE2452C			Perfect match	1.0	0.0
R_RE2474C			Perfect match	1.0	0.0
R_RE2476C			Perfect match	1.0	0.0
R_RE2477C			Perfect match	1.0	0.0
R_RE2493C			Perfect match	1.0	0.0
R_RE2513N	4353	(4353)	Perfect match	1.0	0.0
R_RE2520C			Perfect match	1.0	0.0
R_RE2521C			Perfect match	1.0	0.0
R_RE2522C			Perfect match	1.0	0.0
R_RE2523C			Perfect match	1.0	0.0
R_RE2524C			Perfect match	1.0	0.0
R_RE2525C			Perfect match	1.0	0.0
R_RE2526C			Perfect match	1.0	0.0
R_RE2533C			Perfect match	1.0	0.0
R_RE2562C			Perfect match	1.0	0.0
R_RE2591C			Perfect match	1.0	0.0
R_RE2594C			Perfect match	1.0	0.0
R_RE2596C			Perfect match	1.0	0.0
R_RE2601C			Perfect match	1.0	0.0
R_RE2605C			Perfect match	1.0	0.0
R_RE2624M	23600	(23600)	Perfect match	1.0	0.0
R_RE2624X	23600	(23600)	Perfect match	1.0	0.0
R_RE2632C			Perfect match	1.0	0.0
R_RE2633C			Perfect match	1.0	0.0
R_RE2635R	10998	(10998)	Perfect match	1.0	0.0
R_RE2636C			Perfect match	1.0	0.0
R_RE2642C			Perfect match	1.0	0.0
R_RE2651R			Perfect match	1.0	0.0
R_RE2655R			Perfect match	1.0	0.0
R_RE2658C			Perfect match	1.0	0.0
R_RE2658R			Perfect match	1.0	0.0
R_RE2659R			Perfect match	1.0	0.0
R_RE2660C			Perfect match	1.0	0.0
R_RE2666C			Perfect match	1.0	0.0
R_RE2675C			Perfect match	1.0	0.0
R_RE2677G			Perfect match	1.0	0.0
R_RE2677N			Perfect match	1.0	0.0
R_RE2705C			Perfect match	1.0	0.0
R_RE2717L	2581	(2581)	Perfect match	1.0	0.0
R_RE2746C			Perfect match	1.0	0.0
R_RE2768C			Perfect match	1.0	0.0
R_RE2782C			Perfect match	1.0	0.0
R_RE2813C			Perfect match	1.0	0.0
R_RE2814R			Perfect match	1.0	0.0
R_RE2848C			Perfect match	1.0	0.0
R_RE2849C			Perfect match	1.0	0.0
R_RE2850C			Perfect match	1.0	0.0
R_RE2851C			Perfect match	1.0	0.0
R_RE2852C			Perfect match	1.0	0.0
R_RE2853C			Perfect match	1.0	0.0
R_RE2854C			Perfect match	1.0	0.0
R_RE2856C			Perfect match	1.0	0.0
R_RE2857C			Perfect match	1.0	0.0
R_RE2858C			Perfect match	1.0	0.0
R_RE2859C			Perfect match	1.0	0.0
R_RE2860C			Perfect match	1.0	0.0
R_RE2861C			Perfect match	1.0	0.0
R_RE2862C			Perfect match	1.0	0.0
R_RE2863C			Perfect match	1.0	0.0
R_RE2864C			Perfect match	1.0	0.0
R_RE2865C			Perfect match	1.0	0.0
R_RE2866C			Perfect match	1.0	0.0
R_RE2867C			Perfect match	1.0	0.0
R_RE2868C			Perfect match	1.0	0.0
R_RE2869C			Perfect match	1.0	0.0
R_RE2870C			Perfect match	1.0	0.0
R_RE2871C			Perfect match	1.0	0.0
R_RE2872C			Perfect match	1.0	0.0
R_RE2873C			Perfect match	1.0	0.0
R_RE2874C			Perfect match	1.0	0.0
R_RE2875C			Perfect match	1.0	0.0
R_RE2876C			Perfect match	1.0	0.0
R_RE2877C			Perfect match	1.0	0.0
R_RE2878C			Perfect match	1.0	0.0
R_RE2880C			Perfect match	1.0	0.0
R_RE2897C			Perfect match	1.0	0.0
R_RE2898C			Perfect match	1.0	0.0
R_RE2899C			Perfect match	1.0	0.0
R_RE2908C			Perfect match	1.0	0.0
R_RE2909C			Perfect match	1.0	0.0
R_RE2910C			Perfect match	1.0	0.0
R_RE2948C			Perfect match	1.0	0.0
R_RE2958C			Perfect match	1.0	0.0
R_RE2974N			Perfect match	1.0	0.0
R_RE2975C			Perfect match	1.0	0.0
R_RE2975M	1591	1591	Perfect match	1.0	0.0
R_RE3010R			Perfect match	1.0	0.0
R_RE3011R			Perfect match	1.0	0.0
R_RE3014C			Perfect match	1.0	0.0
R_RE3015C			Perfect match	1.0	0.0
R_RE3016R			Perfect match	1.0	0.0
R_RE3017R			Perfect match	1.0	0.0
R_RE3018C			Perfect match	1.0	0.0
R_RE3019C			Perfect match	1.0	0.0
R_RE3020C			Perfect match	1.0	0.0
R_RE3021C			Perfect match	1.0	0.0
R_RE3022C			Perfect match	1.0	0.0
R_RE3033C			Perfect match	1.0	0.0
R_RE3033R			Perfect match	1.0	0.0
R_RE3036N			Perfect match	1.0	0.0
R_RE3038N			Perfect match	1.0	0.0
R_RE3039C			Perfect match	1.0	0.0
R_RE3044C			Perfect match	1.0	0.0
R_RE3045C			Perfect match	1.0	0.0
R_RE3051C			Perfect match	1.0	0.0
R_RE3052C			Perfect match	1.0	0.0
R_RE3053C			Perfect match	1.0	0.0
R_RE3066X	5264	(5264)	Perfect match	1.0	0.0
R_RE3072X	26061	(26061)	Perfect match	1.0	0.0
R_RE3086X	8310 or 8309 or 51	51 or 8310 or 8309	Perfect match	1.0	0.0
R_RE3095X			Perfect match	1.0	0.0
R_RE3112C			Perfect match	1.0	0.0
R_RE3121C			Perfect match	1.0	0.0
R_RE3125C			Perfect match	1.0	0.0
R_RE3136C	10682	(10682)	Perfect match	1.0	0.0
R_RE3141X	3295 or 1962	1962 or 3295	Perfect match	1.0	0.0
R_RE3144C			Perfect match	1.0	0.0
R_RE3147C			Perfect match	1.0	0.0
R_RE3152C			Perfect match	1.0	0.0
R_RE3154C			Perfect match	1.0	0.0
R_RE3155C			Perfect match	1.0	0.0
R_RE3162C			Perfect match	1.0	0.0
R_RE3166C			Perfect match	1.0	0.0
R_RE3167C			Perfect match	1.0	0.0
R_RE3168C			Perfect match	1.0	0.0
R_RE3169C			Perfect match	1.0	0.0
R_RE3171C			Perfect match	1.0	0.0
R_RE3172C			Perfect match	1.0	0.0
R_RE3173C			Perfect match	1.0	0.0
R_RE3175C			Perfect match	1.0	0.0
R_RE3176C			Perfect match	1.0	0.0
R_RE3180C			Perfect match	1.0	0.0
R_RE3181C			Perfect match	1.0	0.0
R_RE3195M	23600	(23600)	Perfect match	1.0	0.0
R_RE3198C			Perfect match	1.0	0.0
R_RE3201C			Perfect match	1.0	0.0
R_RE3227C			Perfect match	1.0	0.0
R_RE3230C			Perfect match	1.0	0.0
R_RE3233C			Perfect match	1.0	0.0
R_RE3234C			Perfect match	1.0	0.0
R_RE3251C			Perfect match	1.0	0.0
R_RE3252C			Perfect match	1.0	0.0
R_RE3263C			Perfect match	1.0	0.0
R_RE3267E			Perfect match	1.0	0.0
R_RE3267M			Perfect match	1.0	0.0
R_RE3268C			Perfect match	1.0	0.0
R_RE3272N			Perfect match	1.0	0.0
R_RE3286C			Perfect match	1.0	0.0
R_RE3287C			Perfect match	1.0	0.0
R_RE3288C			Perfect match	1.0	0.0
R_RE3289C			Perfect match	1.0	0.0
R_RE3295C			Perfect match	1.0	0.0
R_RE3308C			Perfect match	1.0	0.0
R_RE3308M			Perfect match	1.0	0.0
R_RE3308X			Perfect match	1.0	0.0
R_RE3310C			Perfect match	1.0	0.0
R_RE3352C			Perfect match	1.0	0.0
R_RE3370C			Perfect match	1.0	0.0
R_RE3372C			Perfect match	1.0	0.0
R_RE3378C			Perfect match	1.0	0.0
R_RE3407C			Perfect match	1.0	0.0
R_RE3408C			Perfect match	1.0	0.0
R_RE3409C			Perfect match	1.0	0.0
R_RE3410C			Perfect match	1.0	0.0
R_RE3411C			Perfect match	1.0	0.0
R_RE3412C			Perfect match	1.0	0.0
R_RE3413C			Perfect match	1.0	0.0
R_RE3414C			Perfect match	1.0	0.0
R_RE3415C			Perfect match	1.0	0.0
R_RE3417C			Perfect match	1.0	0.0
R_RE3420C			Perfect match	1.0	0.0
R_RE3421M			Perfect match	1.0	0.0
R_RE3421R			Perfect match	1.0	0.0
R_RE3422C			Perfect match	1.0	0.0
R_RE3423C			Perfect match	1.0	0.0
R_RE3430M			Perfect match	1.0	0.0
R_RE3430X			Perfect match	1.0	0.0
R_RE3431C			Perfect match	1.0	0.0
R_RE3434C			Perfect match	1.0	0.0
R_RE3435C			Perfect match	1.0	0.0
R_RE3436C			Perfect match	1.0	0.0
R_RE3437C			Perfect match	1.0	0.0
R_RE3440C			Perfect match	1.0	0.0
R_RE3449C			Perfect match	1.0	0.0
R_RE3450C			Perfect match	1.0	0.0
R_RE3451C			Perfect match	1.0	0.0
R_RE3452C			Perfect match	1.0	0.0
R_RE3453C			Perfect match	1.0	0.0
R_RE3454C			Perfect match	1.0	0.0
R_RE3455C			Perfect match	1.0	0.0
R_RE3456C			Perfect match	1.0	0.0
R_RE3457C			Perfect match	1.0	0.0
R_RE3458C			Perfect match	1.0	0.0
R_RE3459C			Perfect match	1.0	0.0
R_RE3460C			Perfect match	1.0	0.0
R_RE3464C			Perfect match	1.0	0.0
R_RE3469C			Perfect match	1.0	0.0
R_RE3474C			Perfect match	1.0	0.0
R_RE3475C			Perfect match	1.0	0.0
R_RE3485N	240	(240)	Perfect match	1.0	0.0
R_RE3486C			Perfect match	1.0	0.0
R_RE3488C			Perfect match	1.0	0.0
R_RE3490C			Perfect match	1.0	0.0
R_RE3491C			Perfect match	1.0	0.0
R_RE3492C			Perfect match	1.0	0.0
R_RE3493C			Perfect match	1.0	0.0
R_RE3494C			Perfect match	1.0	0.0
R_RE3495C			Perfect match	1.0	0.0
R_RE3496C			Perfect match	1.0	0.0
R_RE3498R			Perfect match	1.0	0.0
R_RE3499C			Perfect match	1.0	0.0
R_RE3503C			Perfect match	1.0	0.0
R_RE3506C			Perfect match	1.0	0.0
R_RE3511C			Perfect match	1.0	0.0
R_RE3511M	10400	(10400)	Perfect match	1.0	0.0
R_RE3511R	10400	(10400)	Perfect match	1.0	0.0
R_RE3513C			Perfect match	1.0	0.0
R_RE3513R			Perfect match	1.0	0.0
R_RE3514C			Perfect match	1.0	0.0
R_RE3515C			Perfect match	1.0	0.0
R_RE3518C			Perfect match	1.0	0.0
R_RE3521C			Perfect match	1.0	0.0
R_RE3522C			Perfect match	1.0	0.0
R_RE3524R			Perfect match	1.0	0.0
R_RE3525M			Perfect match	1.0	0.0
R_RE3525N			Perfect match	1.0	0.0
R_RE3525R			Perfect match	1.0	0.0
R_RE3525X			Perfect match	1.0	0.0
R_RE3526M			Perfect match	1.0	0.0
R_RE3526X			Perfect match	1.0	0.0
R_RE3532C			Perfect match	1.0	0.0
R_RE3534C			Perfect match	1.0	0.0
R_RE3535R			Perfect match	1.0	0.0
R_RE3536C			Perfect match	1.0	0.0
R_RE3537C			Perfect match	1.0	0.0
R_RE3550X			Perfect match	1.0	0.0
R_RE3551X			Perfect match	1.0	0.0
R_RE3552X			Perfect match	1.0	0.0
R_RE3554C			Perfect match	1.0	0.0
R_RE3556C			Perfect match	1.0	0.0
R_RE3557C			Perfect match	1.0	0.0
R_RE3565C			Perfect match	1.0	0.0
R_RE3566C			Perfect match	1.0	0.0
R_RE3567C			Perfect match	1.0	0.0
R_RE3568C			Perfect match	1.0	0.0
R_RE3570C			Perfect match	1.0	0.0
R_RE3587C			Perfect match	1.0	0.0
R_RE3629C			Perfect match	1.0	0.0
R_RE3630C			Perfect match	1.0	0.0
R_RE3631C			Perfect match	1.0	0.0
R_RE3633C			Perfect match	1.0	0.0
R_RE3636C			Perfect match	1.0	0.0
R_RE3637C			Perfect match	1.0	0.0
R_RN0001C			Perfect match	1.0	0.0
R_RN0002N			Perfect match	1.0	0.0
R_RN0002R			Perfect match	1.0	0.0
R_RN0013C			Perfect match	1.0	0.0
R_RN0014R			Perfect match	1.0	0.0
R_RN0020C			Perfect match	1.0	0.0
R_RN0028R	2052	(2052)	Perfect match	1.0	0.0
R_RN0030C			Perfect match	1.0	0.0
R_RN0032C			Perfect match	1.0	0.0
R_EX_cdp__91__e__93__			Perfect match	1.0	0.0
R_EX_dtdp__91__e__93__			Perfect match	1.0	0.0
R_EX_HC00001__91__e__93__			Perfect match	1.0	0.0
R_EX_HC00002__91__e__93__			Perfect match	1.0	0.0
R_EX_HC00003__91__e__93__			Perfect match	1.0	0.0
R_EX_HC00004__91__e__93__			Perfect match	1.0	0.0
R_EX_HC01787__91__e__93__			Perfect match	1.0	0.0
R_EX_HC01852__91__e__93__			Perfect match	1.0	0.0
R_EX_HC01939__91__e__93__			Perfect match	1.0	0.0
R_EX_HC01942__91__e__93__			Perfect match	1.0	0.0
R_EX_HC01943__91__e__93__			Perfect match	1.0	0.0
R_EX_HC01944__91__e__93__			Perfect match	1.0	0.0
R_EX_HC00822__91__e__93__			Perfect match	1.0	0.0
R_EX_HC02154__91__e__93__			Perfect match	1.0	0.0
R_EX_HC02199__91__e__93__			Perfect match	1.0	0.0
R_EX_HC02200__91__e__93__			Perfect match	1.0	0.0
R_EX_HC02201__91__e__93__			Perfect match	1.0	0.0
R_EX_HC02187__91__e__93__			Perfect match	1.0	0.0
R_EX_HC02203__91__e__93__			Perfect match	1.0	0.0
R_EX_HC02206__91__e__93__			Perfect match	1.0	0.0
R_EX_HC02208__91__e__93__			Perfect match	1.0	0.0
R_EX_HC02210__91__e__93__			Perfect match	1.0	0.0
R_EX_HC02213__91__e__93__			Perfect match	1.0	0.0
R_EX_HC02214__91__e__93__			Perfect match	1.0	0.0
R_EX_HC02216__91__e__93__			Perfect match	1.0	0.0
R_EX_CE1935__91__e__93__			Perfect match	1.0	0.0
R_EX_CE1940__91__e__93__			Perfect match	1.0	0.0
R_EX_CE1943__91__e__93__			Perfect match	1.0	0.0
R_EX_CE2011__91__e__93__			Perfect match	1.0	0.0
R_EX_CE1936__91__e__93__			Perfect match	1.0	0.0
R_EX_CE1939__91__e__93__			Perfect match	1.0	0.0
R_EX_maltpt__91__e__93__			Perfect match	1.0	0.0
R_EX_malthp__91__e__93__			Perfect match	1.0	0.0
R_EX_CE2839__91__e__93__			Perfect match	1.0	0.0
R_EX_CE2838__91__e__93__			Perfect match	1.0	0.0
R_EX_CE1950__91__e__93__			Perfect match	1.0	0.0
R_EX_23cump__91__e__93__			Perfect match	1.0	0.0
R_EX_3ump__91__e__93__			Perfect match	1.0	0.0
R_EX_CE5797__91__e__93__			Perfect match	1.0	0.0
R_EX_CE5798__91__e__93__			Perfect match	1.0	0.0
R_EX_CE5867__91__e__93__			Perfect match	1.0	0.0
R_EX_CE5868__91__e__93__			Perfect match	1.0	0.0
R_EX_CE4633__91__e__93__			Perfect match	1.0	0.0
R_EX_CE4881__91__e__93__			Perfect match	1.0	0.0
R_EX_CE5854__91__e__93__			Perfect match	1.0	0.0
R_EX_CE1926__91__e__93__			Perfect match	1.0	0.0
R_EX_crm_hs__91__e__93__			Perfect match	1.0	0.0
R_EX_galside_hs__91__e__93__			Perfect match	1.0	0.0
R_EX_CE0074__91__e__93__			Perfect match	1.0	0.0
R_EX_cdpea__91__e__93__			Perfect match	1.0	0.0
R_EX_CE5853__91__e__93__			Perfect match	1.0	0.0
R_EX_CE1925__91__e__93__			Perfect match	1.0	0.0
R_biomass_reaction			Perfect match	1.0	0.0
R_ADPACDAc			Perfect match	1.0	0.0
R_BCRNe			Perfect match	1.0	0.0
R_sink_c101coa__91__c__93__			Perfect match	1.0	0.0
R_C101CRNe			Perfect match	1.0	0.0
R_C10CRNe			Perfect match	1.0	0.0
R_C10DCe			Perfect match	1.0	0.0
R_C12DCACT			Perfect match	1.0	0.0
R_C12DCe			Perfect match	1.0	0.0
R_C141OHe			Perfect match	1.0	0.0
R_C142OHe			Perfect match	1.0	0.0
R_C162OHe			Perfect match	1.0	0.0
R_C16DCe			Perfect match	1.0	0.0
R_C3DCe			Perfect match	1.0	0.0
R_C4DCe			Perfect match	1.0	0.0
R_C5DCe			Perfect match	1.0	0.0
R_C6COAt	54677	(54677)	Perfect match	1.0	0.0
R_C6CRNe			Perfect match	1.0	0.0
R_C6DCe			Perfect match	1.0	0.0
R_C81CRNe			Perfect match	1.0	0.0
R_C8CRNe			Perfect match	1.0	0.0
R_C8DCe			Perfect match	1.0	0.0
R_DDCRNe			Perfect match	1.0	0.0
R_DDECCRNe			Perfect match	1.0	0.0
R_DDECE1CRNe			Perfect match	1.0	0.0
R_DECCRNe			Perfect match	1.0	0.0
R_DECDICRNe			Perfect match	1.0	0.0
R_EX_3bcrn__91__e__93__			Perfect match	1.0	0.0
R_EX_3ddcrn__91__e__93__			Perfect match	1.0	0.0
R_EX_3deccrn__91__e__93__			Perfect match	1.0	0.0
R_EX_3hdececrn__91__e__93__			Perfect match	1.0	0.0
R_EX_3hexdcrn__91__e__93__			Perfect match	1.0	0.0
R_EX_3ivcrn__91__e__93__			Perfect match	1.0	0.0
R_EX_3octdec2crn__91__e__93__			Perfect match	1.0	0.0
R_EX_3octdeccrn__91__e__93__			Perfect match	1.0	0.0
R_EX_3octdece1crn__91__e__93__			Perfect match	1.0	0.0
R_EX_3tdcrn__91__e__93__			Perfect match	1.0	0.0
R_EX_3tetd7ecoacrn__91__e__93__			Perfect match	1.0	0.0
R_EX_3thexddcoacrn__91__e__93__			Perfect match	1.0	0.0
R_EX_3ttetddcoacrn__91__e__93__			Perfect match	1.0	0.0
R_EX_c101crn__91__e__93__			Perfect match	1.0	0.0
R_EX_c10crn__91__e__93__			Perfect match	1.0	0.0
R_EX_c10dc__91__e__93__			Perfect match	1.0	0.0
R_EX_c12dc__91__e__93__			Perfect match	1.0	0.0
R_EX_c16dc__91__e__93__			Perfect match	1.0	0.0
R_EX_c3dc__91__e__93__			Perfect match	1.0	0.0
R_EX_c4dc__91__e__93__			Perfect match	1.0	0.0
R_EX_c51crn__91__e__93__			Perfect match	1.0	0.0
R_EX_c5dc__91__e__93__			Perfect match	1.0	0.0
R_EX_c6crn__91__e__93__			Perfect match	1.0	0.0
R_EX_c6dc__91__e__93__			Perfect match	1.0	0.0
R_EX_c81crn__91__e__93__			Perfect match	1.0	0.0
R_EX_c8crn__91__e__93__			Perfect match	1.0	0.0
R_EX_c8dc__91__e__93__			Perfect match	1.0	0.0
R_EX_ddece1crn__91__e__93__			Perfect match	1.0	0.0
R_EX_ddecrn__91__e__93__			Perfect match	1.0	0.0
R_EX_decdicrn__91__e__93__			Perfect match	1.0	0.0
R_EX_ivcrn__91__e__93__			Perfect match	1.0	0.0
R_EX_tetdec2crn__91__e__93__			Perfect match	1.0	0.0
R_EX_tetdece1crn__91__e__93__			Perfect match	1.0	0.0
R_FAOXC101x	1962 or 10455	10455 or 1962	Perfect match	1.0	0.0
R_FAOXC121x	1962 or 10455	10455 or 1962	Perfect match	1.0	0.0
R_FAOXC122x	1962 or 10455	10455 or 1962	Perfect match	1.0	0.0
R_FAOXC9BRC7BRm			Perfect match	1.0	0.0
R_HEDCECRNe			Perfect match	1.0	0.0
R_HEXDCRNe			Perfect match	1.0	0.0
R_HIVCRNe			Perfect match	1.0	0.0
R_HOCTDEC2CRNe			Perfect match	1.0	0.0
R_HOCTDECCRNe			Perfect match	1.0	0.0
R_HTDCRNe			Perfect match	1.0	0.0
R_IVCRNe			Perfect match	1.0	0.0
R_OCTDECE1CRNe			Perfect match	1.0	0.0
R_SEBACACT			Perfect match	1.0	0.0
R_SUBERICACT			Perfect match	1.0	0.0
R_SUCCACT			Perfect match	1.0	0.0
R_TDCRNe			Perfect match	1.0	0.0
R_sink_tetdec2coa__91__c__93__			Perfect match	1.0	0.0
R_TETDEC2CRNe			Perfect match	1.0	0.0
R_TETDECE1CRNe			Perfect match	1.0	0.0
R_TIGCRNe			Perfect match	1.0	0.0
R_BGLUGCHe			Perfect match	1.0	0.0
R_BGLUTCHLe			Perfect match	1.0	0.0
R_BGLUTDECHOe			Perfect match	1.0	0.0
R_CBLTDe			Perfect match	1.0	0.0
R_GUMDCHAe			Perfect match	1.0	0.0
R_GUMGCHLe			Perfect match	1.0	0.0
R_GUMTCHOLe			Perfect match	1.0	0.0
R_NCAMDe			Perfect match	1.0	0.0
R_PECDCHe			Perfect match	1.0	0.0
R_PECGCHLe			Perfect match	1.0	0.0
R_PECTCHLe			Perfect match	1.0	0.0
R_PSYGCHe			Perfect match	1.0	0.0
R_PSYTCHe			Perfect match	1.0	0.0
R_PSYTDECHe			Perfect match	1.0	0.0
R_SBTle			Perfect match	1.0	0.0
R_VITKtl			Perfect match	1.0	0.0
R_1a25DHVITD3TRn			Perfect match	1.0	0.0
R_25HVITD3c	1594	1594	Perfect match	1.0	0.0
R_3AIB_Dtm			Perfect match	1.0	0.0
R_ADNK3			Perfect match	1.0	0.0
R_ADNK4			Perfect match	1.0	0.0
R_CYSAMOe			Perfect match	1.0	0.0
R_DATPtm			Perfect match	1.0	0.0
R_DCTPtm			Perfect match	1.0	0.0
R_DGTPtm			Perfect match	1.0	0.0
R_DHAPtc			Perfect match	1.0	0.0
R_DM_1a25dhvitd3__91__n__93__			Perfect match	1.0	0.0
R_DM_4abut__91__n__93__			Perfect match	1.0	0.0
R_DPMVDc	4597	(4597)	Perfect match	1.0	0.0
R_DSREDUCr	1718	(1718)	Perfect match	1.0	0.0
R_DTTPtm			Perfect match	1.0	0.0
R_EX_adpcbl__91__e__93__			Perfect match	1.0	0.0
R_EX_bglc__91__e__93__			Perfect match	1.0	0.0
R_EX_glgchlo__91__e__93__			Perfect match	1.0	0.0
R_EX_gltcho__91__e__93__			Perfect match	1.0	0.0
R_EX_gltdechol__91__e__93__			Perfect match	1.0	0.0
R_EX_gum__91__e__93__			Perfect match	1.0	0.0
R_EX_gumdchac__91__e__93__			Perfect match	1.0	0.0
R_EX_gumgchol__91__e__93__			Perfect match	1.0	0.0
R_EX_gumtchol__91__e__93__			Perfect match	1.0	0.0
R_EX_pect__91__e__93__			Perfect match	1.0	0.0
R_EX_pectindchac__91__e__93__			Perfect match	1.0	0.0
R_EX_pectingchol__91__e__93__			Perfect match	1.0	0.0
R_EX_pectintchol__91__e__93__			Perfect match	1.0	0.0
R_EX_psyl__91__e__93__			Perfect match	1.0	0.0
R_EX_psylchol__91__e__93__			Perfect match	1.0	0.0
R_EX_psyltchol__91__e__93__			Perfect match	1.0	0.0
R_EX_psyltdechol__91__e__93__			Perfect match	1.0	0.0
R_EX_sfcys__91__e__93__			Perfect match	1.0	0.0
R_EX_dpcoa__91__e__93__			Perfect match	1.0	0.0
R_EX_hyptaur__91__e__93__			Perfect match	1.0	0.0
R_EX_pan4p__91__e__93__			Perfect match	1.0	0.0
R_EX_ptth__91__e__93__			Perfect match	1.0	0.0
R_EX_q10h2__91__e__93__			Perfect match	1.0	0.0
R_FRDPtcr			Perfect match	1.0	0.0
R_GLU5SAtmc			Perfect match	1.0	0.0
R_GNDc	5226	5226	Perfect match	1.0	0.0
R_HYPTROXe			Perfect match	1.0	0.0
R_INSK			Perfect match	1.0	0.0
R_IPDDI	3422 or 91734	3422 or 91734	Perfect match	1.0	0.0
R_LAPCOAe			Perfect match	1.0	0.0
R_LEUGLYHYc			Perfect match	1.0	0.0
R_MDHx			Perfect match	1.0	0.0
R_MEVK1c	4598	(4598)	Perfect match	1.0	0.0
R_MTHFR3	4524	4524	Perfect match	1.0	0.0
R_NODe			Perfect match	1.0	0.0
R_PAN4PPe			Perfect match	1.0	0.0
R_PMEVKc	10654	(10654)	Perfect match	1.0	0.0
R_PTCRTD			Perfect match	1.0	0.0
R_PTPATe			Perfect match	1.0	0.0
R_Q10H2e			Perfect match	1.0	0.0
R_SBT_Dtde			Perfect match	1.0	0.0
R_SFCYSc			Perfect match	1.0	0.0
R_SFCYSe			Perfect match	1.0	0.0
R_SPMTDe			Perfect match	1.0	0.0
R_q10h2tc			Perfect match	1.0	0.0
R_AICARte			Perfect match	1.0	0.0
R_CBASPte			Perfect match	1.0	0.0
R_DM_4hrpo			Perfect match	1.0	0.0
[truncated: 11,544 more rows]
