# Supplementary material for: GPRuler: Metabolic gene-protein-reaction rules automatic reconstruction
Source: PLoS Comput Biol. 2021 Nov 8;17(11):e1009550. doi: 10.1371/journal.pcbi.1009550 (PMC8601613; doi:10.1371/journal.pcbi.1009550)
Supplement: S4 File — Each row shows in the column Rxn the reaction for which the GPR rule has been generated, in the column rule_original the corresponding original rule in the model, in the column rule_GPRuler the rule reconstructed by GPRuler and in the column Evaluation the the label assigned after comparison between the rule in the rule_original and in the rule_GPRuler column (Perfect match, Corrected by GPRuler, Not automatically reconstructed by GPRuler). (CSV) [file pcbi.1009550.s004.csv]

Rxn	rule_original	rule_GPRuler	Evaluation	JaccardScore	HammingDistance
r_0007	YIL020C	(YIL020C)	Perfect match	1.0	0.0
r_0012	YHR037W	YHR037W	Perfect match	1.0	0.0
r_0014	YOL066C	(YOL066C)	Perfect match	1.0	0.0
r_0015	YBR153W	YBR153W	Perfect match	1.0	0.0
r_0017	YNL256W	(YNL256W)	Perfect match	1.0	0.0
r_0019	YHR063C	YHR063C	Perfect match	1.0	0.0
r_0020	YDR035W	(YDR035W)	Perfect match	1.0	0.0
r_0023	YGL009C	(YGL009C)	Perfect match	1.0	0.0
r_0032	YOL064C	(YOL064C)	Perfect match	1.0	0.0
r_0033	YGL248W or YOR360C	YGL248W or YOR360C	Perfect match	1.0	0.0
r_0038	YDR487C	(YDR487C)	Perfect match	1.0	0.0
r_0039	YDR127W	(YDR127W)	Perfect match	1.0	0.0
r_0040	YDR127W	(YDR127W)	Perfect match	1.0	0.0
r_0041	YBR265W	YBR265W	Perfect match	1.0	0.0
r_0042	YBR249C or YDR035W	YDR035W or YBR249C	Perfect match	1.0	0.0
r_0043			Perfect match	1.0	0.0
r_0044			Perfect match	1.0	0.0
r_0045	YLR231C	(YLR231C)	Perfect match	1.0	0.0
r_0058	YJR025C	(YJR025C)	Perfect match	1.0	0.0
r_0059	YER175C	(YER175C)	Perfect match	1.0	0.0
r_0060	YGL009C	(YGL009C)	Perfect match	1.0	0.0
r_0061	YCL018W	YCL018W	Perfect match	1.0	0.0
r_0063	YBR176W	(YBR176W)	Perfect match	1.0	0.0
r_0065	YDR127W	(YDR127W)	Perfect match	1.0	0.0
r_0066	YNR033W	(YNR033W)	Perfect match	1.0	0.0
r_0067	YMR289W	(YMR289W)	Perfect match	1.0	0.0
r_0068	YGR019W	(YGR019W)	Perfect match	1.0	0.0
r_0069	YCR053W	(YCR053W)	Perfect match	1.0	0.0
r_0070			Perfect match	1.0	0.0
r_0075	YLR017W	(YLR017W)	Perfect match	1.0	0.0
r_0077	YOR155C	(YOR155C)	Perfect match	1.0	0.0
r_0079	YGR061C	(YGR061C)	Perfect match	1.0	0.0
r_0080	YGL125W or YPL023C	YGL125W or YPL023C	Perfect match	1.0	0.0
r_0081	YDR232W	(YDR232W)	Perfect match	1.0	0.0
r_0084	YER183C	(YER183C)	Perfect match	1.0	0.0
r_0085	YER091C	(YER091C)	Perfect match	1.0	0.0
r_0094			Perfect match	1.0	0.0
r_0095	YGR087C or YLR044C or YLR134W	YLR044C or YLR134W or YGR087C	Perfect match	1.0	0.0
r_0096	YLR355C	YLR355C	Perfect match	1.0	0.0
r_0100	YIL160C	(YIL160C)	Perfect match	1.0	0.0
r_0101	YIL160C	(YIL160C)	Perfect match	1.0	0.0
r_0102	YIL160C	(YIL160C)	Perfect match	1.0	0.0
r_0104	YPL028W	(YPL028W)	Perfect match	1.0	0.0
r_0105	YIL160C	(YIL160C)	Perfect match	1.0	0.0
r_0106	YIL160C	(YIL160C)	Perfect match	1.0	0.0
r_0107	YIL160C	(YIL160C)	Perfect match	1.0	0.0
r_0112	YAL054C or YLR153C	YAL054C or YLR153C	Perfect match	1.0	0.0
r_0113	YAL054C	(YAL054C)	Perfect match	1.0	0.0
r_0115	YER069W	(YER069W)	Perfect match	1.0	0.0
r_0118	YOL140W	(YOL140W)	Perfect match	1.0	0.0
r_0120	YGL205W	(YGL205W)	Perfect match	1.0	0.0
r_0121	YGL205W	(YGL205W)	Perfect match	1.0	0.0
r_0122	YGL205W	(YGL205W)	Perfect match	1.0	0.0
r_0123	YGL205W	(YGL205W)	Perfect match	1.0	0.0
r_0124	YGL205W	(YGL205W)	Perfect match	1.0	0.0
r_0127	YCR048W or YNR019W	YCR048W or YNR019W	Perfect match	1.0	0.0
r_0134	YCR048W	(YCR048W)	Perfect match	1.0	0.0
r_0137	YJL091C	(YJL091C)	Perfect match	1.0	0.0
r_0138	YNL141W	(YNL141W)	Perfect match	1.0	0.0
r_0140	YNL141W	(YNL141W)	Perfect match	1.0	0.0
r_0142	YJR105W	(YJR105W)	Perfect match	1.0	0.0
r_0143	YML035C	(YML035C)	Perfect match	1.0	0.0
r_0144	YER043C	(YER043C)	Perfect match	1.0	0.0
r_0145	YOL052C	(YOL052C)	Perfect match	1.0	0.0
r_0146	YNR058W	(YNR058W)	Perfect match	1.0	0.0
r_0147	YJL005W	(YJL005W)	Perfect match	1.0	0.0
r_0150	YER170W	(YER170W)	Perfect match	1.0	0.0
r_0151	YLR359W	(YLR359W)	Perfect match	1.0	0.0
r_0152	YLR359W	(YLR359W)	Perfect match	1.0	0.0
r_0153	YNL220W	(YNL220W)	Perfect match	1.0	0.0
r_0154	YKL001C	(YKL001C)	Perfect match	1.0	0.0
r_0155	YGR247W	(YGR247W)	Perfect match	1.0	0.0
r_0156	YFL030W	(YFL030W)	Perfect match	1.0	0.0
r_0157	YOR335C	(YOR335C)	Perfect match	1.0	0.0
r_0188	YDR481C	(YDR481C)	Perfect match	1.0	0.0
r_0189	YIR029W	(YIR029W)	Perfect match	1.0	0.0
r_0190	YIR027C	(YIR027C)	Perfect match	1.0	0.0
r_0191	YBR208C	(YBR208C)	Perfect match	1.0	0.0
r_0193	YPR026W	(YPR026W)	Perfect match	1.0	0.0
r_0200			Perfect match	1.0	0.0
r_0202	YDR354W	(YDR354W)	Perfect match	1.0	0.0
r_0203	YER090W and YKL211C	YKL211C and YER090W	Perfect match	1.0	0.0
r_0205	YHR104W	YHR104W	Perfect match	1.0	0.0
r_0206	YPL111W	(YPL111W)	Perfect match	1.0	0.0
r_0207	YHR018C	(YHR018C)	Perfect match	1.0	0.0
r_0208	YOL058W	(YOL058W)	Perfect match	1.0	0.0
r_0209	YDR341C	(YDR341C)	Perfect match	1.0	0.0
r_0211	YGR124W or YPR145W	YGR124W or YPR145W	Perfect match	1.0	0.0
r_0212	YHR019C	(YHR019C)	Perfect match	1.0	0.0
r_0213	YCR024C	(YCR024C)	Perfect match	1.0	0.0
r_0214	YJL130C	(YJL130C)	Perfect match	1.0	0.0
r_0215	YER052C	(YER052C)	Perfect match	1.0	0.0
r_0216	YLR027C	(YLR027C)	Perfect match	1.0	0.0
r_0217	YKL106W	(YKL106W)	Perfect match	1.0	0.0
r_0218	YLR027C	(YLR027C)	Perfect match	1.0	0.0
r_0219	YDR158W	YDR158W	Perfect match	1.0	0.0
r_0220	YLL018C	(YLL018C)	Perfect match	1.0	0.0
r_0221	YPL104W	(YPL104W)	Perfect match	1.0	0.0
r_0225	YER055C	(YER055C)	Perfect match	1.0	0.0
r_0230	YDL141W	(YDL141W)	Perfect match	1.0	0.0
r_0242	YLR056W	YLR056W	Perfect match	1.0	0.0
r_0244	YGL012W	YGL012W	Perfect match	1.0	0.0
r_0253	YML042W	(YML042W)	Perfect match	1.0	0.0
r_0271	YLR307W or YLR308W	YLR307W or YLR308W	Perfect match	1.0	0.0
r_0272	YBR023C or YBR038W or YNL192W	YNL192W or YBR023C or YBR038W	Perfect match	1.0	0.0
r_0273	YLR133W	(YLR133W)	Perfect match	1.0	0.0
r_0274	YGR202C	(YGR202C)	Perfect match	1.0	0.0
r_0278	YPR060C	(YPR060C)	Perfect match	1.0	0.0
r_0279	YGL148W	(YGL148W)	Perfect match	1.0	0.0
r_0280	YLR304C	(YLR304C)	Perfect match	1.0	0.0
r_0301	YCR005C	(YCR005C)	Perfect match	1.0	0.0
r_0302	YLR304C	(YLR304C)	Perfect match	1.0	0.0
r_0303	YLR304C	(YLR304C)	Perfect match	1.0	0.0
r_0304	YDR044W	(YDR044W)	Perfect match	1.0	0.0
r_0306	YBL039C or YJR103W	YJR103W or YBL039C	Perfect match	1.0	0.0
r_0307	YBL039C or YJR103W	YJR103W or YBL039C	Perfect match	1.0	0.0
r_0309	YGR155W	(YGR155W)	Perfect match	1.0	0.0
r_0310	YAL012W	(YAL012W)	Perfect match	1.0	0.0
r_0313	YNL247W	(YNL247W)	Perfect match	1.0	0.0
r_0314	YLR245C	(YLR245C)	Perfect match	1.0	0.0
r_0318	YPR062W	(YPR062W)	Perfect match	1.0	0.0
r_0322	YKL060C	(YKL060C)	Perfect match	1.0	0.0
r_0326	YHR144C	(YHR144C)	Perfect match	1.0	0.0
r_0328	YNL141W	(YNL141W)	Perfect match	1.0	0.0
r_0329	YLR245C	(YLR245C)	Perfect match	1.0	0.0
r_0330	YDR454C	(YDR454C)	Perfect match	1.0	0.0
r_0332	YCR036W	(YCR036W)	Perfect match	1.0	0.0
r_0334	YDR196C	(YDR196C)	Perfect match	1.0	0.0
r_0335	YNR057C	(YNR057C)	Perfect match	1.0	0.0
r_0344	YOR236W	YOR236W	Perfect match	1.0	0.0
r_0345	YOR236W	YOR236W	Perfect match	1.0	0.0
r_0347	YNL256W	(YNL256W)	Perfect match	1.0	0.0
r_0349	YLR420W	(YLR420W)	Perfect match	1.0	0.0
r_0350	YNL256W	(YNL256W)	Perfect match	1.0	0.0
r_0351	YNL256W	(YNL256W)	Perfect match	1.0	0.0
r_0352	YJR016C	(YJR016C)	Perfect match	1.0	0.0
r_0353	YJR016C	(YJR016C)	Perfect match	1.0	0.0
r_0354	YFL053W or YML070W	YML070W or YFL053W	Perfect match	1.0	0.0
r_0361	YPR183W	(YPR183W)	Perfect match	1.0	0.0
r_0363	YJR057W	(YJR057W)	Perfect match	1.0	0.0
r_0373	YPL069C	(YPL069C)	Perfect match	1.0	0.0
r_0399	YER015W	(YER015W)	Perfect match	1.0	0.0
r_0400	YER015W	(YER015W)	Perfect match	1.0	0.0
r_0402	YER015W	(YER015W)	Perfect match	1.0	0.0
r_0410	YER015W	(YER015W)	Perfect match	1.0	0.0
r_0412	YER015W	(YER015W)	Perfect match	1.0	0.0
r_0436	YOR176W	(YOR176W)	Perfect match	1.0	0.0
r_0440	YDL045C	(YDL045C)	Perfect match	1.0	0.0
r_0441	YLR011W	(YLR011W)	Perfect match	1.0	0.0
r_0442	YLR011W	(YLR011W)	Perfect match	1.0	0.0
r_0445	YOR388C	YOR388C	Perfect match	1.0	0.0
r_0447	YBR084W	(YBR084W)	Perfect match	1.0	0.0
r_0449	YLR377C	(YLR377C)	Perfect match	1.0	0.0
r_0450	YKL060C	(YKL060C)	Perfect match	1.0	0.0
r_0451	YPL262W	(YPL262W)	Perfect match	1.0	0.0
r_0452	YPL262W	(YPL262W)	Perfect match	1.0	0.0
r_0453	YKL216W	(YKL216W)	Perfect match	1.0	0.0
r_0460	YJL101C	(YJL101C)	Perfect match	1.0	0.0
r_0461			Perfect match	1.0	0.0
r_0465			Perfect match	1.0	0.0
r_0466	YNL241C	YNL241C	Perfect match	1.0	0.0
r_0467	YBR196C	(YBR196C)	Perfect match	1.0	0.0
r_0469	YMR250W	(YMR250W)	Perfect match	1.0	0.0
r_0471	YAL062W or YOR375C	YAL062W or YOR375C	Perfect match	1.0	0.0
r_0473	YOR323C	YOR323C	Perfect match	1.0	0.0
r_0476	YPR035W	(YPR035W)	Perfect match	1.0	0.0
r_0478	YOR168W	(YOR168W)	Perfect match	1.0	0.0
r_0479	YGL245W	(YGL245W)	Perfect match	1.0	0.0
r_0485	YOL049W	(YOL049W)	Perfect match	1.0	0.0
r_0486	YGR192C or YJL052W or YJR009C	YGR192C or YJR009C or YJL052W	Perfect match	1.0	0.0
r_0487	YOR120W	YOR120W	Perfect match	1.0	0.0
r_0488	YHL032C	(YHL032C)	Perfect match	1.0	0.0
r_0489	YER062C or YIL053W	YER062C or YIL053W	Perfect match	1.0	0.0
r_0490	YIL155C	(YIL155C)	Perfect match	1.0	0.0
r_0491	YDL022W or YOL059W	YDL022W or YOL059W	Perfect match	1.0	0.0
r_0497	YPL110C	(YPL110C)	Perfect match	1.0	0.0
r_0499	YDR408C	(YDR408C)	Perfect match	1.0	0.0
r_0500			Perfect match	1.0	0.0
r_0501	YAL044C and YDR019C and YFL018C and YMR189W	YFL018C and YDR019C and YMR189W and YAL044C	Perfect match	1.0	0.0
r_0502	YLR058C	(YLR058C)	Perfect match	1.0	0.0
r_0503	YBR263W	(YBR263W)	Perfect match	1.0	0.0
r_0512	YBR121C or YPR081C	YPR081C or YBR121C	Perfect match	1.0	0.0
r_0514	YMR217W	(YMR217W)	Perfect match	1.0	0.0
r_0518	YMR281W	(YMR281W)	Perfect match	1.0	0.0
r_0519	YCL052C and YJR013W	YCL052C and YJR013W	Perfect match	1.0	0.0
r_0523	YDR302W or YLL031C	YLL031C or YDR302W	Perfect match	1.0	0.0
r_0524	YGR267C	(YGR267C)	Perfect match	1.0	0.0
r_0525	YBL033C	(YBL033C)	Perfect match	1.0	0.0
r_0526	YDL238C	(YDL238C)	Perfect match	1.0	0.0
r_0528	YDR454C	(YDR454C)	Perfect match	1.0	0.0
r_0531	YPL172C	(YPL172C)	Perfect match	1.0	0.0
r_0536	YCL030C	YCL030C	Perfect match	1.0	0.0
r_0537	YFR025C	(YFR025C)	Perfect match	1.0	0.0
r_0538	YIL116W	(YIL116W)	Perfect match	1.0	0.0
r_0539	YPR033C	(YPR033C)	Perfect match	1.0	0.0
r_0540	YPR033C	(YPR033C)	Perfect match	1.0	0.0
r_0542	YDR234W	(YDR234W)	Perfect match	1.0	0.0
r_0543	YDL131W or YDL182W	YDL182W or YDL131W	Perfect match	1.0	0.0
r_0544	YLL062C or YPL273W	YPL273W or YLL062C	Perfect match	1.0	0.0
r_0545	YIL094C	YIL094C	Perfect match	1.0	0.0
r_0546	YJR139C	YJR139C	Perfect match	1.0	0.0
r_0547	YJR139C	YJR139C	Perfect match	1.0	0.0
r_0548	YHR025W	(YHR025W)	Perfect match	1.0	0.0
r_0549	YNL277W	(YNL277W)	Perfect match	1.0	0.0
r_0553	YDR272W	(YDR272W)	Perfect match	1.0	0.0
r_0554	YOR040W	(YOR040W)	Perfect match	1.0	0.0
r_0555	YNR041C	(YNR041C)	Perfect match	1.0	0.0
r_0556	YPL214C	(YPL214C)	Perfect match	1.0	0.0
r_0557	YDL205C	(YDL205C)	Perfect match	1.0	0.0
r_0562	YDR399W	(YDR399W)	Perfect match	1.0	0.0
r_0563	YBR248C	(YBR248C)	Perfect match	1.0	0.0
r_0564	YOR202W	(YOR202W)	Perfect match	1.0	0.0
r_0565	YHR216W or YLR432W or YML056C	YHR216W or YLR432W or YML056C	Perfect match	1.0	0.0
r_0566	YKL211C	(YKL211C)	Perfect match	1.0	0.0
r_0569	YMR267W	(YMR267W)	Perfect match	1.0	0.0
r_0571	YDR315C	(YDR315C)	Perfect match	1.0	0.0
r_0572	YDR173C	(YDR173C)	Perfect match	1.0	0.0
r_0573	YDR173C	(YDR173C)	Perfect match	1.0	0.0
r_0574	YDR173C	(YDR173C)	Perfect match	1.0	0.0
r_0575	YDR173C	(YDR173C)	Perfect match	1.0	0.0
r_0656	YOR126C	(YOR126C)	Perfect match	1.0	0.0
r_0657	YOR126C	(YOR126C)	Perfect match	1.0	0.0
r_0658	YNL037C and YOR136W	YNL037C and YOR136W	Perfect match	1.0	0.0
r_0661	YNL009W	YNL009W	Perfect match	1.0	0.0
r_0662	YER065C	(YER065C)	Perfect match	1.0	0.0
r_0663	YJR148W	(YJR148W)	Perfect match	1.0	0.0
r_0665	YBL076C	(YBL076C)	Perfect match	1.0	0.0
r_0666	YPL040C	(YPL040C)	Perfect match	1.0	0.0
r_0667	YPL117C	(YPL117C)	Perfect match	1.0	0.0
r_0668	YGR244C and YOR142W	YOR142W and YGR244C	Perfect match	1.0	0.0
r_0669	YLR355C	YLR355C	Perfect match	1.0	0.0
r_0670	YLR231C	(YLR231C)	Perfect match	1.0	0.0
r_0672	YHR037W	YHR037W	Perfect match	1.0	0.0
r_0674	YLR089C	(YLR089C)	Perfect match	1.0	0.0
r_0675	YEL046C	(YEL046C)	Perfect match	1.0	0.0
r_0676	YMR226C	YMR226C	Perfect match	1.0	0.0
r_0680	YLR155C or YLR157C or YLR158C or YLR160C	YLR155C or YLR158C or YLR157C or YLR160C	Perfect match	1.0	0.0
r_0681	YLR027C	(YLR027C)	Perfect match	1.0	0.0
r_0682	YKL106W	(YKL106W)	Perfect match	1.0	0.0
r_0683	YLR027C	(YLR027C)	Perfect match	1.0	0.0
r_0694	YJR078W	(YJR078W)	Perfect match	1.0	0.0
r_0697	YML004C	(YML004C)	Perfect match	1.0	0.0
r_0699	YJR148W	(YJR148W)	Perfect match	1.0	0.0
r_0701	YPL160W	(YPL160W)	Perfect match	1.0	0.0
r_0702	YLR382C	(YLR382C)	Perfect match	1.0	0.0
r_0707	YNL045W	(YNL045W)	Perfect match	1.0	0.0
r_0708	YNL045W	(YNL045W)	Perfect match	1.0	0.0
r_0711	YDR037W	(YDR037W)	Perfect match	1.0	0.0
r_0712	YNL073W	(YNL073W)	Perfect match	1.0	0.0
r_0715	YDL078C	YDL078C	Perfect match	1.0	0.0
r_0716	YIR031C or YNL117W	YNL117W or YIR031C	Perfect match	1.0	0.0
r_0718	YKL029C	YKL029C	Perfect match	1.0	0.0
r_0719	YKL029C	YKL029C	Perfect match	1.0	0.0
r_0722	YDL055C	(YDL055C)	Perfect match	1.0	0.0
r_0723	YER003C	(YER003C)	Perfect match	1.0	0.0
r_0724	YBR084W	(YBR084W)	Perfect match	1.0	0.0
r_0728	YBL013W	(YBL013W)	Perfect match	1.0	0.0
r_0729	YGR264C	(YGR264C)	Perfect match	1.0	0.0
r_0730	YGR171C	(YGR171C)	Perfect match	1.0	0.0
r_0731	YKR080W	YKR080W	Perfect match	1.0	0.0
r_0733	YBR084W	YBR084W	Perfect match	1.0	0.0
r_0734	YPR006C	(YPR006C)	Perfect match	1.0	0.0
r_0735	YMR208W	(YMR208W)	Perfect match	1.0	0.0
r_0739	YNR043W	(YNR043W)	Perfect match	1.0	0.0
r_0757	YDR287W or YHR046C	YHR046C or YDR287W	Perfect match	1.0	0.0
r_0759	YER069W	YER069W	Perfect match	1.0	0.0
r_0760	YFL017C	(YFL017C)	Perfect match	1.0	0.0
r_0761	YJL071W or YMR062C	YJL071W or YMR062C	Perfect match	1.0	0.0
r_0764	YGL067W	YGL067W	Perfect match	1.0	0.0
r_0765	YEL041W or YJR049C	YJR049C or YEL041W	Perfect match	1.0	0.0
r_0768	YHR074W	(YHR074W)	Perfect match	1.0	0.0
r_0769	YHR074W	(YHR074W)	Perfect match	1.0	0.0
r_0771	YEL041W or YJR049C	YJR049C or YEL041W	Perfect match	1.0	0.0
r_0774	YOR209C	(YOR209C)	Perfect match	1.0	0.0
r_0786	YFR047C	(YFR047C)	Perfect match	1.0	0.0
r_0788	YER005W	(YER005W)	Perfect match	1.0	0.0
r_0790	YER005W	(YER005W)	Perfect match	1.0	0.0
r_0792	YER005W	(YER005W)	Perfect match	1.0	0.0
r_0793	YER005W	(YER005W)	Perfect match	1.0	0.0
r_0795	YKL067W	(YKL067W)	Perfect match	1.0	0.0
r_0796	YKL067W	(YKL067W)	Perfect match	1.0	0.0
r_0797	YKL067W	(YKL067W)	Perfect match	1.0	0.0
r_0798	YKL067W	(YKL067W)	Perfect match	1.0	0.0
r_0799	YKL067W	(YKL067W)	Perfect match	1.0	0.0
r_0800	YKL067W	(YKL067W)	Perfect match	1.0	0.0
r_0801	YKL067W	(YKL067W)	Perfect match	1.0	0.0
r_0802	YKL067W	(YKL067W)	Perfect match	1.0	0.0
r_0803	YKL067W	(YKL067W)	Perfect match	1.0	0.0
r_0805	YER005W	(YER005W)	Perfect match	1.0	0.0
r_0806	YER005W	(YER005W)	Perfect match	1.0	0.0
r_0807	YER005W	(YER005W)	Perfect match	1.0	0.0
r_0811	YKL067W	(YKL067W)	Perfect match	1.0	0.0
r_0812	YLR303W	(YLR303W)	Perfect match	1.0	0.0
r_0813	YLR303W	(YLR303W)	Perfect match	1.0	0.0
r_0816	YJL088W	(YJL088W)	Perfect match	1.0	0.0
r_0817	YKL184W	(YKL184W)	Perfect match	1.0	0.0
r_0818	YMR062C	(YMR062C)	Perfect match	1.0	0.0
r_0819	YLR438W	(YLR438W)	Perfect match	1.0	0.0
r_0820	YML106W or YMR271C	YMR271C or YML106W	Perfect match	1.0	0.0
r_0821	YEL021W	(YEL021W)	Perfect match	1.0	0.0
r_0841	YGR277C	(YGR277C)	Perfect match	1.0	0.0
r_0842	YDR531W	(YDR531W)	Perfect match	1.0	0.0
r_0843	YIL145C	(YIL145C)	Perfect match	1.0	0.0
r_0844	YJR019C	(YJR019C)	Perfect match	1.0	0.0
r_0845	YJR019C	(YJR019C)	Perfect match	1.0	0.0
r_0847	YJR019C	(YJR019C)	Perfect match	1.0	0.0
r_0848	YJR019C	(YJR019C)	Perfect match	1.0	0.0
r_0849	YJR019C	(YJR019C)	Perfect match	1.0	0.0
r_0853	YPR047W	(YPR047W)	Perfect match	1.0	0.0
r_0855	YGL234W	(YGL234W)	Perfect match	1.0	0.0
r_0882	YEL058W	(YEL058W)	Perfect match	1.0	0.0
r_0884	YKR097W	(YKR097W)	Perfect match	1.0	0.0
r_0885	YGR007W	(YGR007W)	Perfect match	1.0	0.0
r_0886	YGR240C and YMR205C	YGR240C and YMR205C	Perfect match	1.0	0.0
r_0887	YGR240C and YMR205C	YGR240C and YMR205C	Perfect match	1.0	0.0
r_0889	YGR256W or YHR183W	YGR256W or YHR183W	Perfect match	1.0	0.0
r_0891	YER081W or YIL074C	YIL074C or YER081W	Perfect match	1.0	0.0
r_0892	YCR012W	(YCR012W)	Perfect match	1.0	0.0
r_0902	YFL045C	(YFL045C)	Perfect match	1.0	0.0
r_0904	YMR220W	(YMR220W)	Perfect match	1.0	0.0
r_0905	YIL083C	(YIL083C)	Perfect match	1.0	0.0
r_0907	YKL127W or YMR105C or YMR278W	YMR105C or YKL127W or YMR278W	Perfect match	1.0	0.0
r_0908	YAR015W	(YAR015W)	Perfect match	1.0	0.0
r_0909	YCL030C	(YCL030C)	Perfect match	1.0	0.0
r_0910	YCL030C	(YCL030C)	Perfect match	1.0	0.0
r_0913	YDR007W	(YDR007W)	Perfect match	1.0	0.0
r_0914	YGL234W	(YGL234W)	Perfect match	1.0	0.0
r_0915	YMR300C	(YMR300C)	Perfect match	1.0	0.0
r_0917	YGR208W	(YGR208W)	Perfect match	1.0	0.0
r_0918	YOR184W	(YOR184W)	Perfect match	1.0	0.0
r_0921	YDR294C	(YDR294C)	Perfect match	1.0	0.0
r_0935	YGL040C	(YGL040C)	Perfect match	1.0	0.0
r_0936	YMR020W	(YMR020W)	Perfect match	1.0	0.0
r_0937	YMR020W	(YMR020W)	Perfect match	1.0	0.0
r_0938	YNL316C	(YNL316C)	Perfect match	1.0	0.0
r_0939	YBR166C	YBR166C	Perfect match	1.0	0.0
r_0940	YLR142W	(YLR142W)	Perfect match	1.0	0.0
r_0941	YHR020W	(YHR020W)	Perfect match	1.0	0.0
r_0949	YLR209C	(YLR209C)	Perfect match	1.0	0.0
r_0951	YLR209C	(YLR209C)	Perfect match	1.0	0.0
r_0957	YER023W	YER023W	Perfect match	1.0	0.0
r_0958	YBR218C or YGL062W	YBR218C or YGL062W	Perfect match	1.0	0.0
r_0960	YGR087C or YLR044C or YLR134W	YLR044C or YLR134W or YGR087C	Perfect match	1.0	0.0
r_0962	YAL038W or YOR347C	YAL038W or YOR347C	Perfect match	1.0	0.0
r_0965	YDR236C	(YDR236C)	Perfect match	1.0	0.0
r_0967	YOL143C	(YOL143C)	Perfect match	1.0	0.0
r_0968	YBR256C	(YBR256C)	Perfect match	1.0	0.0
r_0969	YCR036W	(YCR036W)	Perfect match	1.0	0.0
r_0982	YOR095C	(YOR095C)	Perfect match	1.0	0.0
r_0983	YNL129W	(YNL129W)	Perfect match	1.0	0.0
r_0984	YJL121C	(YJL121C)	Perfect match	1.0	0.0
r_0987	YJL068C	(YJL068C)	Perfect match	1.0	0.0
r_0988	YIR034C	YIR034C	Perfect match	1.0	0.0
r_0989	YNR050C	YNR050C	Perfect match	1.0	0.0
r_0990	YKL060C	(YKL060C)	Perfect match	1.0	0.0
r_0992			Perfect match	1.0	0.0
r_0995	YDR023W or YHR011W	YDR023W or YHR011W	Perfect match	1.0	0.0
r_0996	YDR127W	YDR127W	Perfect match	1.0	0.0
r_0997	YDR127W	(YDR127W)	Perfect match	1.0	0.0
r_0998	YBR213W	YBR213W	Perfect match	1.0	0.0
r_0999	YBR213W	(YBR213W)	Perfect match	1.0	0.0
r_1001	YPR069C	(YPR069C)	Perfect match	1.0	0.0
r_1002	YLR146C	(YLR146C)	Perfect match	1.0	0.0
r_1003	YDR294C	(YDR294C)	Perfect match	1.0	0.0
r_1004	YJL134W or YKR053C	YJL134W or YKR053C	Perfect match	1.0	0.0
r_1005	YJL134W or YKR053C	YKR053C or YJL134W	Perfect match	1.0	0.0
r_1008			Perfect match	1.0	0.0
r_1009			Perfect match	1.0	0.0
r_1011	YGR175C	YGR175C	Perfect match	1.0	0.0
r_1022	YGR244C and YOR142W	YOR142W and YGR244C	Perfect match	1.0	0.0
r_1025	YJR010W	(YJR010W)	Perfect match	1.0	0.0
r_1027	YFR030W and YJR137C	YJR137C and YFR030W	Perfect match	1.0	0.0
r_1036	YPL214C	(YPL214C)	Perfect match	1.0	0.0
r_1040	YEL046C	(YEL046C)	Perfect match	1.0	0.0
r_1041	YCR053W	(YCR053W)	Perfect match	1.0	0.0
r_1042	YIL078W	(YIL078W)	Perfect match	1.0	0.0
r_1045	YOR074C	(YOR074C)	Perfect match	1.0	0.0
r_1047	YBR003W	(YBR003W)	Perfect match	1.0	0.0
r_1049	YBR117C or YPR074C	YPR074C or YBR117C	Perfect match	1.0	0.0
r_1050	YBR117C or YPR074C	YPR074C or YBR117C	Perfect match	1.0	0.0
r_1054	YDR050C	(YDR050C)	Perfect match	1.0	0.0
r_1055	YGL026C	(YGL026C)	Perfect match	1.0	0.0
r_1056	YGL202W	(YGL202W)	Perfect match	1.0	0.0
r_1057	YOL097C	(YOL097C)	Perfect match	1.0	0.0
r_1058	YDR268W	(YDR268W)	Perfect match	1.0	0.0
r_1065	YLR027C	(YLR027C)	Perfect match	1.0	0.0
r_1067	YPL097W	(YPL097W)	Perfect match	1.0	0.0
r_1068	YLR189C	(YLR189C)	Perfect match	1.0	0.0
r_1069	YDL103C	(YDL103C)	Perfect match	1.0	0.0
r_1070	YBR019C	(YBR019C)	Perfect match	1.0	0.0
r_1071	YBR018C	(YBR018C)	Perfect match	1.0	0.0
r_1072	YKL024C	(YKL024C)	Perfect match	1.0	0.0
r_1073	YKL024C	(YKL024C)	Perfect match	1.0	0.0
r_1074	YHR128W	(YHR128W)	Perfect match	1.0	0.0
r_1075	YBR208C	(YBR208C)	Perfect match	1.0	0.0
r_1081	YDR047W	(YDR047W)	Perfect match	1.0	0.0
r_1083	YOR278W	(YOR278W)	Perfect match	1.0	0.0
r_1087	YJR148W	(YJR148W)	Perfect match	1.0	0.0
r_1089	YGR094W	(YGR094W)	Perfect match	1.0	0.0
r_1090	YGR094W	(YGR094W)	Perfect match	1.0	0.0
r_1093	YHR104W	YHR104W	Perfect match	1.0	0.0
r_1094	YGR194C	(YGR194C)	Perfect match	1.0	0.0
r_1619	YER037W	(YER037W)	Perfect match	1.0	0.0
r_1838	YDL131W or YDL182W	YDL182W or YDL131W	Perfect match	1.0	0.0
r_2113			Perfect match	1.0	0.0
r_2114			Perfect match	1.0	0.0
r_2117	YHR137W	(YHR137W)	Perfect match	1.0	0.0
r_2118	YHR137W	(YHR137W)	Perfect match	1.0	0.0
r_2119	YHR137W	(YHR137W)	Perfect match	1.0	0.0
r_2140	YKL182W and YPL231W	YPL231W and YKL182W	Perfect match	1.0	0.0
r_2141	YKL182W and YPL231W	YPL231W and YKL182W	Perfect match	1.0	0.0
r_2163	YBR159W	YBR159W	Perfect match	1.0	0.0
r_2164	YBR159W	YBR159W	Perfect match	1.0	0.0
r_2165	YBR159W	YBR159W	Perfect match	1.0	0.0
r_2170	YJL097W	(YJL097W)	Perfect match	1.0	0.0
r_2176	YDL015C	YDL015C	Perfect match	1.0	0.0
r_2177	YDL015C	YDL015C	Perfect match	1.0	0.0
r_2179	YDL015C	YDL015C	Perfect match	1.0	0.0
r_2206	YER015W	(YER015W)	Perfect match	1.0	0.0
r_2207	YER015W	(YER015W)	Perfect match	1.0	0.0
r_2208	YER015W	(YER015W)	Perfect match	1.0	0.0
r_2234	YJR019C	(YJR019C)	Perfect match	1.0	0.0
r_2235	YJR019C	(YJR019C)	Perfect match	1.0	0.0
r_2237	YGL205W	(YGL205W)	Perfect match	1.0	0.0
r_2238	YGL205W	(YGL205W)	Perfect match	1.0	0.0
r_2240	YGL205W	(YGL205W)	Perfect match	1.0	0.0
r_2248	YKR009C	(YKR009C)	Perfect match	1.0	0.0
r_2249	YKR009C	(YKR009C)	Perfect match	1.0	0.0
r_2252	YKR009C	(YKR009C)	Perfect match	1.0	0.0
r_2254	YKR009C	(YKR009C)	Perfect match	1.0	0.0
r_2255	YKR009C	(YKR009C)	Perfect match	1.0	0.0
r_2256	YKR009C	(YKR009C)	Perfect match	1.0	0.0
r_2267	YKR009C	YKR009C	Perfect match	1.0	0.0
r_2269	YKR009C	YKR009C	Perfect match	1.0	0.0
r_2271	YKR009C	YKR009C	Perfect match	1.0	0.0
r_2273	YKR009C	YKR009C	Perfect match	1.0	0.0
r_2283	YIL160C	(YIL160C)	Perfect match	1.0	0.0
r_2284	YIL160C	(YIL160C)	Perfect match	1.0	0.0
r_2285	YIL160C	(YIL160C)	Perfect match	1.0	0.0
r_2286	YIL160C	(YIL160C)	Perfect match	1.0	0.0
r_2287	YIL160C	(YIL160C)	Perfect match	1.0	0.0
r_2288	YIL160C	(YIL160C)	Perfect match	1.0	0.0
r_2298	YLR284C	(YLR284C)	Perfect match	1.0	0.0
r_2302	YOR180C	(YOR180C)	Perfect match	1.0	0.0
r_2305	YLR304C	(YLR304C)	Perfect match	1.0	0.0
r_2308	YBL011W or YKR067W	YBL011W or YKR067W	Perfect match	1.0	0.0
r_2309	YBL011W or YKR067W	YBL011W or YKR067W	Perfect match	1.0	0.0
r_2312	YBL011W or YKR067W	YBL011W or YKR067W	Perfect match	1.0	0.0
r_2313	YBL011W or YKR067W	YBL011W or YKR067W	Perfect match	1.0	0.0
r_2316	YKR067W	(YKR067W)	Perfect match	1.0	0.0
r_2317	YKR067W	(YKR067W)	Perfect match	1.0	0.0
r_2318	YKR067W	(YKR067W)	Perfect match	1.0	0.0
r_2319	YKR067W	(YKR067W)	Perfect match	1.0	0.0
r_2320	YKR067W	(YKR067W)	Perfect match	1.0	0.0
r_2321	YKR067W	(YKR067W)	Perfect match	1.0	0.0
r_2322	YKR067W	(YKR067W)	Perfect match	1.0	0.0
r_2323	YKR067W	(YKR067W)	Perfect match	1.0	0.0
r_2328	YIL124W	YIL124W	Perfect match	1.0	0.0
r_2329	YIL124W	YIL124W	Perfect match	1.0	0.0
r_2330	YIL124W	YIL124W	Perfect match	1.0	0.0
r_2331	YIL124W	YIL124W	Perfect match	1.0	0.0
r_2344	YMR165C	(YMR165C)	Perfect match	1.0	0.0
r_2345	YMR165C	(YMR165C)	Perfect match	1.0	0.0
r_2346	YMR165C	(YMR165C)	Perfect match	1.0	0.0
r_2347	YMR165C	(YMR165C)	Perfect match	1.0	0.0
r_2348	YMR165C	(YMR165C)	Perfect match	1.0	0.0
r_2349	YMR165C	(YMR165C)	Perfect match	1.0	0.0
r_2350	YMR165C	(YMR165C)	Perfect match	1.0	0.0
r_2351	YMR165C	(YMR165C)	Perfect match	1.0	0.0
r_2352	YDR284C	(YDR284C)	Perfect match	1.0	0.0
r_2353	YDR284C	(YDR284C)	Perfect match	1.0	0.0
r_2354	YDR284C	(YDR284C)	Perfect match	1.0	0.0
r_2355	YDR284C	(YDR284C)	Perfect match	1.0	0.0
r_2356	YDR284C	(YDR284C)	Perfect match	1.0	0.0
r_2357	YDR284C	(YDR284C)	Perfect match	1.0	0.0
r_2358	YDR284C	(YDR284C)	Perfect match	1.0	0.0
r_2359	YDR284C	(YDR284C)	Perfect match	1.0	0.0
r_2360	YDR503C	(YDR503C)	Perfect match	1.0	0.0
r_2361	YDR503C	(YDR503C)	Perfect match	1.0	0.0
r_2362	YDR503C	(YDR503C)	Perfect match	1.0	0.0
r_2363	YDR503C	(YDR503C)	Perfect match	1.0	0.0
r_2364	YDR503C	(YDR503C)	Perfect match	1.0	0.0
r_2365	YDR503C	(YDR503C)	Perfect match	1.0	0.0
r_2366	YDR503C	(YDR503C)	Perfect match	1.0	0.0
r_2367	YDR503C	(YDR503C)	Perfect match	1.0	0.0
r_2400	YOR245C	(YOR245C)	Perfect match	1.0	0.0
r_2401	YOR245C	(YOR245C)	Perfect match	1.0	0.0
r_2402	YOR245C	(YOR245C)	Perfect match	1.0	0.0
r_2403	YOR245C	(YOR245C)	Perfect match	1.0	0.0
r_2404	YOR245C	(YOR245C)	Perfect match	1.0	0.0
r_2405	YOR245C	(YOR245C)	Perfect match	1.0	0.0
r_2406	YOR245C	(YOR245C)	Perfect match	1.0	0.0
r_2407	YOR245C	(YOR245C)	Perfect match	1.0	0.0
r_2408	YOR245C	(YOR245C)	Perfect match	1.0	0.0
r_2409	YOR245C	(YOR245C)	Perfect match	1.0	0.0
r_2410	YOR245C	(YOR245C)	Perfect match	1.0	0.0
r_2411	YOR245C	(YOR245C)	Perfect match	1.0	0.0
r_2412	YOR245C	(YOR245C)	Perfect match	1.0	0.0
r_2413	YOR245C	(YOR245C)	Perfect match	1.0	0.0
r_2414	YOR245C	(YOR245C)	Perfect match	1.0	0.0
r_2415	YOR245C	(YOR245C)	Perfect match	1.0	0.0
r_2416	YOR245C	(YOR245C)	Perfect match	1.0	0.0
r_2417	YOR245C	(YOR245C)	Perfect match	1.0	0.0
r_2418	YOR245C	(YOR245C)	Perfect match	1.0	0.0
r_2419	YOR245C	(YOR245C)	Perfect match	1.0	0.0
r_2420	YOR245C	(YOR245C)	Perfect match	1.0	0.0
r_2421	YOR245C	(YOR245C)	Perfect match	1.0	0.0
r_2422	YOR245C	(YOR245C)	Perfect match	1.0	0.0
r_2423	YOR245C	(YOR245C)	Perfect match	1.0	0.0
r_2424	YOR245C	(YOR245C)	Perfect match	1.0	0.0
r_2425	YOR245C	(YOR245C)	Perfect match	1.0	0.0
r_2426	YOR245C	(YOR245C)	Perfect match	1.0	0.0
r_2427	YOR245C	(YOR245C)	Perfect match	1.0	0.0
r_2428	YOR245C	(YOR245C)	Perfect match	1.0	0.0
r_2429	YOR245C	(YOR245C)	Perfect match	1.0	0.0
r_2430	YOR245C	(YOR245C)	Perfect match	1.0	0.0
r_2431	YOR245C	(YOR245C)	Perfect match	1.0	0.0
r_2432	YBR029C	(YBR029C)	Perfect match	1.0	0.0
r_2433	YBR029C	(YBR029C)	Perfect match	1.0	0.0
r_2434	YBR029C	(YBR029C)	Perfect match	1.0	0.0
r_2435	YBR029C	(YBR029C)	Perfect match	1.0	0.0
r_2436	YBR029C	(YBR029C)	Perfect match	1.0	0.0
r_2437	YBR029C	(YBR029C)	Perfect match	1.0	0.0
r_2438	YBR029C	(YBR029C)	Perfect match	1.0	0.0
r_2439	YBR029C	(YBR029C)	Perfect match	1.0	0.0
r_2446	YER026C	(YER026C)	Perfect match	1.0	0.0
r_2447	YER026C	(YER026C)	Perfect match	1.0	0.0
r_2448	YER026C	(YER026C)	Perfect match	1.0	0.0
r_2449	YER026C	(YER026C)	Perfect match	1.0	0.0
r_2450	YER026C	(YER026C)	Perfect match	1.0	0.0
r_2451	YER026C	(YER026C)	Perfect match	1.0	0.0
r_2452	YER026C	(YER026C)	Perfect match	1.0	0.0
r_2453	YER026C	(YER026C)	Perfect match	1.0	0.0
r_2454	YPR113W	(YPR113W)	Perfect match	1.0	0.0
r_2455	YPR113W	(YPR113W)	Perfect match	1.0	0.0
r_2456	YPR113W	(YPR113W)	Perfect match	1.0	0.0
r_2457	YPR113W	(YPR113W)	Perfect match	1.0	0.0
r_2458	YPR113W	(YPR113W)	Perfect match	1.0	0.0
r_2459	YPR113W	(YPR113W)	Perfect match	1.0	0.0
r_2460	YPR113W	(YPR113W)	Perfect match	1.0	0.0
r_2461	YPR113W	(YPR113W)	Perfect match	1.0	0.0
r_2464	YNL169C	(YNL169C)	Perfect match	1.0	0.0
r_2465	YNL169C	(YNL169C)	Perfect match	1.0	0.0
r_2466	YNL169C	(YNL169C)	Perfect match	1.0	0.0
r_2467	YNL169C	(YNL169C)	Perfect match	1.0	0.0
r_2468	YNL169C	(YNL169C)	Perfect match	1.0	0.0
r_2469	YNL169C	(YNL169C)	Perfect match	1.0	0.0
r_2470	YNL169C	(YNL169C)	Perfect match	1.0	0.0
r_2471	YNL169C	(YNL169C)	Perfect match	1.0	0.0
r_2472	YGR170W	(YGR170W)	Perfect match	1.0	0.0
r_2473	YGR170W	(YGR170W)	Perfect match	1.0	0.0
r_2474	YGR170W	(YGR170W)	Perfect match	1.0	0.0
r_2475	YGR170W	(YGR170W)	Perfect match	1.0	0.0
r_2476	YGR170W	(YGR170W)	Perfect match	1.0	0.0
r_2477	YGR170W	(YGR170W)	Perfect match	1.0	0.0
r_2478	YGR170W	(YGR170W)	Perfect match	1.0	0.0
r_2479	YGR170W	(YGR170W)	Perfect match	1.0	0.0
r_2488	YGR157W or YJR073C	YGR157W or YJR073C	Perfect match	1.0	0.0
r_2489	YGR157W or YJR073C	YGR157W or YJR073C	Perfect match	1.0	0.0
r_2490	YGR157W or YJR073C	YGR157W or YJR073C	Perfect match	1.0	0.0
r_2491	YGR157W or YJR073C	YGR157W or YJR073C	Perfect match	1.0	0.0
r_2492	YGR157W or YJR073C	YGR157W or YJR073C	Perfect match	1.0	0.0
r_2493	YGR157W or YJR073C	YGR157W or YJR073C	Perfect match	1.0	0.0
r_2494	YGR157W or YJR073C	YGR157W or YJR073C	Perfect match	1.0	0.0
r_2495	YGR157W or YJR073C	YGR157W or YJR073C	Perfect match	1.0	0.0
r_2496	YJR073C	(YJR073C)	Perfect match	1.0	0.0
r_2497	YJR073C	(YJR073C)	Perfect match	1.0	0.0
r_2498	YJR073C	(YJR073C)	Perfect match	1.0	0.0
r_2499	YJR073C	(YJR073C)	Perfect match	1.0	0.0
r_2500	YJR073C	(YJR073C)	Perfect match	1.0	0.0
r_2501	YJR073C	(YJR073C)	Perfect match	1.0	0.0
r_2502	YJR073C	(YJR073C)	Perfect match	1.0	0.0
r_2503	YJR073C	(YJR073C)	Perfect match	1.0	0.0
r_2504	YJR073C	(YJR073C)	Perfect match	1.0	0.0
r_2505	YJR073C	(YJR073C)	Perfect match	1.0	0.0
r_2506	YJR073C	(YJR073C)	Perfect match	1.0	0.0
r_2507	YJR073C	(YJR073C)	Perfect match	1.0	0.0
r_2508	YJR073C	(YJR073C)	Perfect match	1.0	0.0
r_2509	YJR073C	(YJR073C)	Perfect match	1.0	0.0
r_2510	YJR073C	(YJR073C)	Perfect match	1.0	0.0
r_2511	YJR073C	(YJR073C)	Perfect match	1.0	0.0
r_2512	YOR311C	(YOR311C)	Perfect match	1.0	0.0
r_2513	YOR311C	(YOR311C)	Perfect match	1.0	0.0
r_2514	YOR311C	(YOR311C)	Perfect match	1.0	0.0
r_2515	YOR311C	(YOR311C)	Perfect match	1.0	0.0
r_2516	YOR311C	(YOR311C)	Perfect match	1.0	0.0
r_2517	YOR311C	(YOR311C)	Perfect match	1.0	0.0
r_2518	YOR311C	(YOR311C)	Perfect match	1.0	0.0
r_2519	YOR311C	(YOR311C)	Perfect match	1.0	0.0
r_2542	YHR100C	(YHR100C)	Perfect match	1.0	0.0
r_2543	YHR100C	(YHR100C)	Perfect match	1.0	0.0
r_2544	YHR100C	(YHR100C)	Perfect match	1.0	0.0
r_2545	YHR100C	(YHR100C)	Perfect match	1.0	0.0
r_2546	YHR100C	(YHR100C)	Perfect match	1.0	0.0
r_2547	YHR100C	(YHR100C)	Perfect match	1.0	0.0
r_2548	YDL142C	(YDL142C)	Perfect match	1.0	0.0
r_2549	YDL142C	(YDL142C)	Perfect match	1.0	0.0
r_2550	YDL142C	(YDL142C)	Perfect match	1.0	0.0
r_2551	YDL142C	(YDL142C)	Perfect match	1.0	0.0
r_2552	YDL142C	(YDL142C)	Perfect match	1.0	0.0
r_2553	YDL142C	(YDL142C)	Perfect match	1.0	0.0
r_2554	YDL142C	(YDL142C)	Perfect match	1.0	0.0
r_2555	YDL142C	(YDL142C)	Perfect match	1.0	0.0
r_2556	YDL142C	(YDL142C)	Perfect match	1.0	0.0
r_2557	YDL142C	(YDL142C)	Perfect match	1.0	0.0
r_2558	YDL142C	(YDL142C)	Perfect match	1.0	0.0
r_2559	YDL142C	(YDL142C)	Perfect match	1.0	0.0
r_2560	YDL142C	(YDL142C)	Perfect match	1.0	0.0
r_2561	YDL142C	(YDL142C)	Perfect match	1.0	0.0
r_2562	YDL142C	(YDL142C)	Perfect match	1.0	0.0
r_2563	YDL142C	(YDL142C)	Perfect match	1.0	0.0
r_2564	YDL142C	(YDL142C)	Perfect match	1.0	0.0
r_2565	YDL142C	(YDL142C)	Perfect match	1.0	0.0
r_2566	YDL142C	(YDL142C)	Perfect match	1.0	0.0
r_2567	YDL142C	(YDL142C)	Perfect match	1.0	0.0
r_2568	YDL142C	(YDL142C)	Perfect match	1.0	0.0
r_2569	YDL142C	(YDL142C)	Perfect match	1.0	0.0
r_2570	YDL142C	(YDL142C)	Perfect match	1.0	0.0
r_2571	YDL142C	(YDL142C)	Perfect match	1.0	0.0
r_2572	YDL142C	(YDL142C)	Perfect match	1.0	0.0
r_2573	YDL142C	(YDL142C)	Perfect match	1.0	0.0
r_2574	YDL142C	(YDL142C)	Perfect match	1.0	0.0
r_2575	YDL142C	(YDL142C)	Perfect match	1.0	0.0
r_2576	YDL142C	(YDL142C)	Perfect match	1.0	0.0
r_2577	YDL142C	(YDL142C)	Perfect match	1.0	0.0
r_2578	YDL142C	(YDL142C)	Perfect match	1.0	0.0
r_2579	YDL142C	(YDL142C)	Perfect match	1.0	0.0
r_2580	YDL142C	(YDL142C)	Perfect match	1.0	0.0
r_2581	YDL142C	(YDL142C)	Perfect match	1.0	0.0
r_2582	YDL142C	(YDL142C)	Perfect match	1.0	0.0
r_2583	YDL142C	(YDL142C)	Perfect match	1.0	0.0
r_2584	YGR110W	(YGR110W)	Perfect match	1.0	0.0
r_2585	YGR110W	(YGR110W)	Perfect match	1.0	0.0
r_2586	YGR110W	(YGR110W)	Perfect match	1.0	0.0
r_2587	YGR110W	(YGR110W)	Perfect match	1.0	0.0
r_2588	YGR110W	(YGR110W)	Perfect match	1.0	0.0
r_2589	YGR110W	(YGR110W)	Perfect match	1.0	0.0
r_2590	YGR110W	(YGR110W)	Perfect match	1.0	0.0
r_2591	YGR110W	(YGR110W)	Perfect match	1.0	0.0
r_2592	YGR110W	(YGR110W)	Perfect match	1.0	0.0
r_2593	YGR110W	(YGR110W)	Perfect match	1.0	0.0
r_2594	YGR110W	(YGR110W)	Perfect match	1.0	0.0
r_2595	YGR110W	(YGR110W)	Perfect match	1.0	0.0
r_2596	YGR110W	(YGR110W)	Perfect match	1.0	0.0
r_2597	YGR110W	(YGR110W)	Perfect match	1.0	0.0
r_2598	YGR110W	(YGR110W)	Perfect match	1.0	0.0
r_2599	YGR110W	(YGR110W)	Perfect match	1.0	0.0
r_2600	YGR110W	(YGR110W)	Perfect match	1.0	0.0
r_2601	YGR110W	(YGR110W)	Perfect match	1.0	0.0
r_2602	YGR110W	(YGR110W)	Perfect match	1.0	0.0
r_2603	YGR110W	(YGR110W)	Perfect match	1.0	0.0
r_2604	YGR110W	(YGR110W)	Perfect match	1.0	0.0
r_2605	YGR110W	(YGR110W)	Perfect match	1.0	0.0
r_2606	YGR110W	(YGR110W)	Perfect match	1.0	0.0
r_2607	YGR110W	(YGR110W)	Perfect match	1.0	0.0
r_2608	YGR110W	(YGR110W)	Perfect match	1.0	0.0
r_2609	YGR110W	(YGR110W)	Perfect match	1.0	0.0
r_2610	YGR110W	(YGR110W)	Perfect match	1.0	0.0
r_2611	YGR110W	(YGR110W)	Perfect match	1.0	0.0
r_2612	YGR110W	(YGR110W)	Perfect match	1.0	0.0
r_2613	YGR110W	(YGR110W)	Perfect match	1.0	0.0
r_2614	YGR110W	(YGR110W)	Perfect match	1.0	0.0
r_2615	YGR110W	(YGR110W)	Perfect match	1.0	0.0
r_2616	YGR110W	(YGR110W)	Perfect match	1.0	0.0
r_2617	YGR110W	(YGR110W)	Perfect match	1.0	0.0
r_2618	YGR110W	(YGR110W)	Perfect match	1.0	0.0
r_2619	YGR110W	(YGR110W)	Perfect match	1.0	0.0
r_2860	YDR208W	(YDR208W)	Perfect match	1.0	0.0
r_2861	YDR208W	(YDR208W)	Perfect match	1.0	0.0
r_2862	YDR208W	(YDR208W)	Perfect match	1.0	0.0
r_2863	YDR208W	(YDR208W)	Perfect match	1.0	0.0
r_2864	YDR208W	(YDR208W)	Perfect match	1.0	0.0
r_2865	YDR208W	(YDR208W)	Perfect match	1.0	0.0
r_2866	YDR208W	(YDR208W)	Perfect match	1.0	0.0
r_2867	YDR208W	(YDR208W)	Perfect match	1.0	0.0
r_2868	YDR208W	(YDR208W)	Perfect match	1.0	0.0
r_2869	YDR208W	(YDR208W)	Perfect match	1.0	0.0
r_2870	YDR208W	(YDR208W)	Perfect match	1.0	0.0
r_2871	YDR208W	(YDR208W)	Perfect match	1.0	0.0
r_2872	YDR208W	(YDR208W)	Perfect match	1.0	0.0
r_2873	YDR208W	(YDR208W)	Perfect match	1.0	0.0
r_2874	YDR208W	(YDR208W)	Perfect match	1.0	0.0
r_2875	YDR208W	(YDR208W)	Perfect match	1.0	0.0
r_2876	YFR019W	(YFR019W)	Perfect match	1.0	0.0
r_2877	YFR019W	(YFR019W)	Perfect match	1.0	0.0
r_2878	YFR019W	(YFR019W)	Perfect match	1.0	0.0
r_2879	YFR019W	(YFR019W)	Perfect match	1.0	0.0
r_2880	YFR019W	(YFR019W)	Perfect match	1.0	0.0
r_2881	YFR019W	(YFR019W)	Perfect match	1.0	0.0
r_2882	YFR019W	(YFR019W)	Perfect match	1.0	0.0
r_2883	YFR019W	(YFR019W)	Perfect match	1.0	0.0
r_3030	YML059C	(YML059C)	Perfect match	1.0	0.0
r_3031	YML059C	(YML059C)	Perfect match	1.0	0.0
r_3032	YML059C	(YML059C)	Perfect match	1.0	0.0
r_3033	YML059C	(YML059C)	Perfect match	1.0	0.0
r_3082	YPL268W	(YPL268W)	Perfect match	1.0	0.0
r_3083	YPL268W	(YPL268W)	Perfect match	1.0	0.0
r_3084	YPL268W	(YPL268W)	Perfect match	1.0	0.0
r_3085	YPL268W	(YPL268W)	Perfect match	1.0	0.0
r_3086	YPL268W	(YPL268W)	Perfect match	1.0	0.0
r_3087	YPL268W	(YPL268W)	Perfect match	1.0	0.0
r_3088	YPL268W	(YPL268W)	Perfect match	1.0	0.0
r_3089	YPL268W	(YPL268W)	Perfect match	1.0	0.0
r_3090	YPL268W	(YPL268W)	Perfect match	1.0	0.0
r_3091	YPL268W	(YPL268W)	Perfect match	1.0	0.0
r_3092	YPL268W	(YPL268W)	Perfect match	1.0	0.0
r_3093	YPL268W	(YPL268W)	Perfect match	1.0	0.0
r_3094	YPL268W	(YPL268W)	Perfect match	1.0	0.0
r_3095	YPL268W	(YPL268W)	Perfect match	1.0	0.0
r_3096	YPL268W	(YPL268W)	Perfect match	1.0	0.0
r_3097	YPL268W	(YPL268W)	Perfect match	1.0	0.0
r_3098	YPL206C	(YPL206C)	Perfect match	1.0	0.0
r_3099	YPL206C	(YPL206C)	Perfect match	1.0	0.0
r_3100	YPL206C	(YPL206C)	Perfect match	1.0	0.0
r_3101	YPL206C	(YPL206C)	Perfect match	1.0	0.0
r_3102	YPL206C	(YPL206C)	Perfect match	1.0	0.0
r_3103	YPL206C	(YPL206C)	Perfect match	1.0	0.0
r_3128	YKL212W	(YKL212W)	Perfect match	1.0	0.0
r_3129	YKL212W	(YKL212W)	Perfect match	1.0	0.0
r_3130	YKL212W	(YKL212W)	Perfect match	1.0	0.0
r_3131	YKL212W	(YKL212W)	Perfect match	1.0	0.0
r_3132	YKL212W	(YKL212W)	Perfect match	1.0	0.0
r_3133	YKL212W	(YKL212W)	Perfect match	1.0	0.0
r_3134	YKL212W	(YKL212W)	Perfect match	1.0	0.0
r_3135	YKL212W	(YKL212W)	Perfect match	1.0	0.0
r_3136	YKL212W	(YKL212W)	Perfect match	1.0	0.0
r_3137	YKL212W	(YKL212W)	Perfect match	1.0	0.0
r_3138	YKL212W	(YKL212W)	Perfect match	1.0	0.0
r_3139	YKL212W	(YKL212W)	Perfect match	1.0	0.0
r_3140	YKL212W	(YKL212W)	Perfect match	1.0	0.0
r_3141	YKL212W	(YKL212W)	Perfect match	1.0	0.0
r_3142	YKL212W	(YKL212W)	Perfect match	1.0	0.0
r_3143	YKL212W	(YKL212W)	Perfect match	1.0	0.0
r_3160	YKL212W	(YKL212W)	Perfect match	1.0	0.0
r_3161	YKL212W	(YKL212W)	Perfect match	1.0	0.0
r_3162	YKL212W	(YKL212W)	Perfect match	1.0	0.0
r_3163	YKL212W	(YKL212W)	Perfect match	1.0	0.0
r_3164	YKL212W	(YKL212W)	Perfect match	1.0	0.0
r_3165	YKL212W	(YKL212W)	Perfect match	1.0	0.0
r_3166	YKL212W	(YKL212W)	Perfect match	1.0	0.0
r_3167	YKL212W	(YKL212W)	Perfect match	1.0	0.0
r_3168	YKL212W	(YKL212W)	Perfect match	1.0	0.0
r_3169	YKL212W	(YKL212W)	Perfect match	1.0	0.0
r_3170	YKL212W	(YKL212W)	Perfect match	1.0	0.0
r_3171	YKL212W	(YKL212W)	Perfect match	1.0	0.0
r_3172	YKL212W	(YKL212W)	Perfect match	1.0	0.0
r_3173	YKL212W	(YKL212W)	Perfect match	1.0	0.0
r_3174	YKL212W	(YKL212W)	Perfect match	1.0	0.0
r_3175	YKL212W	(YKL212W)	Perfect match	1.0	0.0
r_3192	YIL002C or YNL106C or YOR109W	YNL106C or YIL002C or YOR109W	Perfect match	1.0	0.0
r_3193	YIL002C or YNL106C or YOR109W	YNL106C or YIL002C or YOR109W	Perfect match	1.0	0.0
r_3194	YIL002C or YNL106C or YOR109W	YNL106C or YIL002C or YOR109W	Perfect match	1.0	0.0
r_3195	YIL002C or YNL106C or YOR109W	YNL106C or YIL002C or YOR109W	Perfect match	1.0	0.0
r_3196	YIL002C or YNL106C or YOR109W	YNL106C or YIL002C or YOR109W	Perfect match	1.0	0.0
r_3197	YIL002C or YNL106C or YOR109W	YNL106C or YIL002C or YOR109W	Perfect match	1.0	0.0
r_3198	YIL002C or YNL106C or YOR109W	YNL106C or YIL002C or YOR109W	Perfect match	1.0	0.0
r_3199	YIL002C or YNL106C or YOR109W	YNL106C or YIL002C or YOR109W	Perfect match	1.0	0.0
r_3200	YIL002C or YNL106C or YOR109W	YNL106C or YIL002C or YOR109W	Perfect match	1.0	0.0
r_3201	YIL002C or YNL106C or YOR109W	YNL106C or YIL002C or YOR109W	Perfect match	1.0	0.0
r_3202	YIL002C or YNL106C or YOR109W	YNL106C or YIL002C or YOR109W	Perfect match	1.0	0.0
r_3203	YIL002C or YNL106C or YOR109W	YNL106C or YIL002C or YOR109W	Perfect match	1.0	0.0
r_3204	YIL002C or YNL106C or YOR109W	YNL106C or YIL002C or YOR109W	Perfect match	1.0	0.0
r_3205	YIL002C or YNL106C or YOR109W	YNL106C or YIL002C or YOR109W	Perfect match	1.0	0.0
r_3206	YIL002C or YNL106C or YOR109W	YNL106C or YIL002C or YOR109W	Perfect match	1.0	0.0
r_3207	YIL002C or YNL106C or YOR109W	YNL106C or YIL002C or YOR109W	Perfect match	1.0	0.0
r_3208	YOL065C	(YOL065C)	Perfect match	1.0	0.0
r_3209	YOL065C	(YOL065C)	Perfect match	1.0	0.0
r_3210	YOL065C	(YOL065C)	Perfect match	1.0	0.0
r_3211	YOL065C	(YOL065C)	Perfect match	1.0	0.0
r_3212	YOL065C	(YOL065C)	Perfect match	1.0	0.0
r_3213	YOL065C	(YOL065C)	Perfect match	1.0	0.0
r_3214	YOL065C	(YOL065C)	Perfect match	1.0	0.0
r_3215	YOL065C	(YOL065C)	Perfect match	1.0	0.0
r_3304	YDR058C	(YDR058C)	Perfect match	1.0	0.0
r_3305	YDR058C	(YDR058C)	Perfect match	1.0	0.0
r_3306	YDR058C	(YDR058C)	Perfect match	1.0	0.0
r_3307	YDR058C	(YDR058C)	Perfect match	1.0	0.0
r_4045	YDR400W	(YDR400W)	Perfect match	1.0	0.0
r_1097			Perfect match	1.0	0.0
r_1098			Perfect match	1.0	0.0
r_1100			Perfect match	1.0	0.0
r_1103			Perfect match	1.0	0.0
r_1121			Perfect match	1.0	0.0
r_1122			Perfect match	1.0	0.0
r_1123			Perfect match	1.0	0.0
r_1124			Perfect match	1.0	0.0
r_1129	YHR002W	(YHR002W)	Perfect match	1.0	0.0
r_1164			Perfect match	1.0	0.0
r_1165	YGL225W	(YGL225W)	Perfect match	1.0	0.0
r_1170	YCR098C	(YCR098C)	Perfect match	1.0	0.0
r_1174			Perfect match	1.0	0.0
r_1179			Perfect match	1.0	0.0
r_1180			Perfect match	1.0	0.0
r_1182			Perfect match	1.0	0.0
r_1206	YKL217W	(YKL217W)	Perfect match	1.0	0.0
r_1229	YEL006W or YIL006W	YEL006W or YIL006W	Perfect match	1.0	0.0
r_1242			Perfect match	1.0	0.0
r_1243			Perfect match	1.0	0.0
r_1256	YNL003C	(YNL003C)	Perfect match	1.0	0.0
r_1268			Perfect match	1.0	0.0
r_1357			Perfect match	1.0	0.0
r_1358			Perfect match	1.0	0.0
r_1359			Perfect match	1.0	0.0
r_1360			Perfect match	1.0	0.0
r_1361			Perfect match	1.0	0.0
r_1362			Perfect match	1.0	0.0
r_1363			Perfect match	1.0	0.0
r_1364			Perfect match	1.0	0.0
r_1365			Perfect match	1.0	0.0
r_1366			Perfect match	1.0	0.0
r_1367			Perfect match	1.0	0.0
r_1368			Perfect match	1.0	0.0
r_1369			Perfect match	1.0	0.0
r_1370			Perfect match	1.0	0.0
r_1371			Perfect match	1.0	0.0
r_1449			Perfect match	1.0	0.0
r_1450			Perfect match	1.0	0.0
r_1451			Perfect match	1.0	0.0
r_1452			Perfect match	1.0	0.0
r_1453			Perfect match	1.0	0.0
r_1454			Perfect match	1.0	0.0
r_1455			Perfect match	1.0	0.0
r_1456			Perfect match	1.0	0.0
r_1457			Perfect match	1.0	0.0
r_1458			Perfect match	1.0	0.0
r_1459			Perfect match	1.0	0.0
r_1460			Perfect match	1.0	0.0
r_1461			Perfect match	1.0	0.0
r_1462			Perfect match	1.0	0.0
r_1463			Perfect match	1.0	0.0
r_1464			Perfect match	1.0	0.0
r_1465			Perfect match	1.0	0.0
r_1466			Perfect match	1.0	0.0
r_1467			Perfect match	1.0	0.0
r_1468			Perfect match	1.0	0.0
r_1469			Perfect match	1.0	0.0
r_1470			Perfect match	1.0	0.0
r_1471			Perfect match	1.0	0.0
r_1472			Perfect match	1.0	0.0
r_1473			Perfect match	1.0	0.0
r_1474			Perfect match	1.0	0.0
r_1475			Perfect match	1.0	0.0
r_1476			Perfect match	1.0	0.0
r_1477			Perfect match	1.0	0.0
r_1478			Perfect match	1.0	0.0
r_1479			Perfect match	1.0	0.0
r_1480			Perfect match	1.0	0.0
r_1481			Perfect match	1.0	0.0
r_1482			Perfect match	1.0	0.0
r_1483			Perfect match	1.0	0.0
r_1484			Perfect match	1.0	0.0
r_1485			Perfect match	1.0	0.0
r_1486			Perfect match	1.0	0.0
r_1487			Perfect match	1.0	0.0
r_1488			Perfect match	1.0	0.0
r_1489			Perfect match	1.0	0.0
r_1490			Perfect match	1.0	0.0
r_1491			Perfect match	1.0	0.0
r_1492			Perfect match	1.0	0.0
r_1493			Perfect match	1.0	0.0
r_1494			Perfect match	1.0	0.0
r_1495			Perfect match	1.0	0.0
r_1496			Perfect match	1.0	0.0
r_1497			Perfect match	1.0	0.0
r_1498			Perfect match	1.0	0.0
r_1499			Perfect match	1.0	0.0
r_1500			Perfect match	1.0	0.0
r_1501			Perfect match	1.0	0.0
r_1502			Perfect match	1.0	0.0
r_1503			Perfect match	1.0	0.0
r_1504			Perfect match	1.0	0.0
r_1505			Perfect match	1.0	0.0
r_1506			Perfect match	1.0	0.0
r_1507			Perfect match	1.0	0.0
r_1508			Perfect match	1.0	0.0
r_1509			Perfect match	1.0	0.0
r_1510			Perfect match	1.0	0.0
r_1511			Perfect match	1.0	0.0
r_1512			Perfect match	1.0	0.0
r_1513			Perfect match	1.0	0.0
r_1514			Perfect match	1.0	0.0
r_1515			Perfect match	1.0	0.0
r_1516			Perfect match	1.0	0.0
r_1517			Perfect match	1.0	0.0
r_1518			Perfect match	1.0	0.0
r_1519			Perfect match	1.0	0.0
r_1520			Perfect match	1.0	0.0
r_1521			Perfect match	1.0	0.0
r_1522			Perfect match	1.0	0.0
r_1523			Perfect match	1.0	0.0
r_1524			Perfect match	1.0	0.0
r_1525			Perfect match	1.0	0.0
r_1526			Perfect match	1.0	0.0
r_1527			Perfect match	1.0	0.0
r_1528			Perfect match	1.0	0.0
r_1529			Perfect match	1.0	0.0
r_1530			Perfect match	1.0	0.0
r_1531			Perfect match	1.0	0.0
r_1532			Perfect match	1.0	0.0
r_1533			Perfect match	1.0	0.0
r_1534			Perfect match	1.0	0.0
r_1535			Perfect match	1.0	0.0
r_1536			Perfect match	1.0	0.0
r_1537			Perfect match	1.0	0.0
r_1538			Perfect match	1.0	0.0
r_3963			Perfect match	1.0	0.0
r_3964			Perfect match	1.0	0.0
r_3965			Perfect match	1.0	0.0
r_3966			Perfect match	1.0	0.0
r_3967			Perfect match	1.0	0.0
r_3968			Perfect match	1.0	0.0
r_3969			Perfect match	1.0	0.0
r_3970			Perfect match	1.0	0.0
r_3971			Perfect match	1.0	0.0
r_3972			Perfect match	1.0	0.0
r_3974			Perfect match	1.0	0.0
r_3975			Perfect match	1.0	0.0
r_3976			Perfect match	1.0	0.0
r_3977			Perfect match	1.0	0.0
r_3978			Perfect match	1.0	0.0
r_3979			Perfect match	1.0	0.0
r_3980			Perfect match	1.0	0.0
r_3981			Perfect match	1.0	0.0
r_3982			Perfect match	1.0	0.0
r_3983			Perfect match	1.0	0.0
r_3984			Perfect match	1.0	0.0
r_3985			Perfect match	1.0	0.0
r_3986			Perfect match	1.0	0.0
r_3988			Perfect match	1.0	0.0
r_3989			Perfect match	1.0	0.0
r_3990			Perfect match	1.0	0.0
r_3991			Perfect match	1.0	0.0
r_3992			Perfect match	1.0	0.0
r_3993			Perfect match	1.0	0.0
r_3994			Perfect match	1.0	0.0
r_3995			Perfect match	1.0	0.0
r_3997			Perfect match	1.0	0.0
r_3998			Perfect match	1.0	0.0
r_3999			Perfect match	1.0	0.0
r_4000			Perfect match	1.0	0.0
r_4001			Perfect match	1.0	0.0
r_4002			Perfect match	1.0	0.0
r_4003			Perfect match	1.0	0.0
r_4004			Perfect match	1.0	0.0
r_4006			Perfect match	1.0	0.0
r_4007			Perfect match	1.0	0.0
r_4008			Perfect match	1.0	0.0
r_4009			Perfect match	1.0	0.0
r_4010			Perfect match	1.0	0.0
r_4011			Perfect match	1.0	0.0
r_4012			Perfect match	1.0	0.0
r_4013			Perfect match	1.0	0.0
r_4014			Perfect match	1.0	0.0
r_4015			Perfect match	1.0	0.0
r_4016			Perfect match	1.0	0.0
r_4017			Perfect match	1.0	0.0
r_4018			Perfect match	1.0	0.0
r_4019			Perfect match	1.0	0.0
r_4020			Perfect match	1.0	0.0
r_4021			Perfect match	1.0	0.0
r_4022			Perfect match	1.0	0.0
r_4023			Perfect match	1.0	0.0
r_4024			Perfect match	1.0	0.0
r_4025			Perfect match	1.0	0.0
r_4026			Perfect match	1.0	0.0
r_4027			Perfect match	1.0	0.0
r_4028			Perfect match	1.0	0.0
r_4029			Perfect match	1.0	0.0
r_4030			Perfect match	1.0	0.0
r_4031			Perfect match	1.0	0.0
r_4032			Perfect match	1.0	0.0
r_4033			Perfect match	1.0	0.0
r_4034			Perfect match	1.0	0.0
r_4035			Perfect match	1.0	0.0
r_4036			Perfect match	1.0	0.0
r_4037			Perfect match	1.0	0.0
r_1542			Perfect match	1.0	0.0
r_1543			Perfect match	1.0	0.0
r_1545			Perfect match	1.0	0.0
r_1549			Perfect match	1.0	0.0
r_1553			Perfect match	1.0	0.0
r_1554			Perfect match	1.0	0.0
r_1560			Perfect match	1.0	0.0
r_1562			Perfect match	1.0	0.0
r_1563			Perfect match	1.0	0.0
r_1564			Perfect match	1.0	0.0
r_1565			Perfect match	1.0	0.0
r_1566			Perfect match	1.0	0.0
r_1567			Perfect match	1.0	0.0
r_1568			Perfect match	1.0	0.0
r_1572			Perfect match	1.0	0.0
r_1573			Perfect match	1.0	0.0
r_1574			Perfect match	1.0	0.0
r_1575			Perfect match	1.0	0.0
r_1576			Perfect match	1.0	0.0
r_1577			Perfect match	1.0	0.0
r_1578			Perfect match	1.0	0.0
r_1579			Perfect match	1.0	0.0
r_1580			Perfect match	1.0	0.0
r_1581			Perfect match	1.0	0.0
r_1582			Perfect match	1.0	0.0
r_1583			Perfect match	1.0	0.0
r_1589			Perfect match	1.0	0.0
r_1590			Perfect match	1.0	0.0
r_1591			Perfect match	1.0	0.0
r_1595			Perfect match	1.0	0.0
r_1596			Perfect match	1.0	0.0
r_1598			Perfect match	1.0	0.0
r_1599			Perfect match	1.0	0.0
r_1600			Perfect match	1.0	0.0
r_1601			Perfect match	1.0	0.0
r_1603			Perfect match	1.0	0.0
r_1606			Perfect match	1.0	0.0
r_1607			Perfect match	1.0	0.0
r_1609			Perfect match	1.0	0.0
r_1610			Perfect match	1.0	0.0
r_1611			Perfect match	1.0	0.0
r_1613			Perfect match	1.0	0.0
r_1620			Perfect match	1.0	0.0
r_1622			Perfect match	1.0	0.0
r_1624			Perfect match	1.0	0.0
r_1625			Perfect match	1.0	0.0
r_1630			Perfect match	1.0	0.0
r_1631			Perfect match	1.0	0.0
r_1632			Perfect match	1.0	0.0
r_1633			Perfect match	1.0	0.0
r_1637			Perfect match	1.0	0.0
r_1638			Perfect match	1.0	0.0
r_1641			Perfect match	1.0	0.0
r_1642			Perfect match	1.0	0.0
r_1650			Perfect match	1.0	0.0
r_1651			Perfect match	1.0	0.0
r_1663			Perfect match	1.0	0.0
r_1664			Perfect match	1.0	0.0
r_1668			Perfect match	1.0	0.0
r_1669			Perfect match	1.0	0.0
r_1672			Perfect match	1.0	0.0
r_1673			Perfect match	1.0	0.0
r_1674			Perfect match	1.0	0.0
r_1675			Perfect match	1.0	0.0
r_1676			Perfect match	1.0	0.0
r_1677			Perfect match	1.0	0.0
r_1678			Perfect match	1.0	0.0
r_1679			Perfect match	1.0	0.0
r_1680			Perfect match	1.0	0.0
r_1681			Perfect match	1.0	0.0
r_1682			Perfect match	1.0	0.0
r_1685			Perfect match	1.0	0.0
r_1690			Perfect match	1.0	0.0
r_1691			Perfect match	1.0	0.0
r_1694			Perfect match	1.0	0.0
r_1695			Perfect match	1.0	0.0
r_1696			Perfect match	1.0	0.0
r_1697			Perfect match	1.0	0.0
r_1698			Perfect match	1.0	0.0
r_1699			Perfect match	1.0	0.0
r_1700			Perfect match	1.0	0.0
r_1701			Perfect match	1.0	0.0
r_1705			Perfect match	1.0	0.0
r_1706			Perfect match	1.0	0.0
r_1707			Perfect match	1.0	0.0
r_1708			Perfect match	1.0	0.0
r_1709			Perfect match	1.0	0.0
r_1712			Perfect match	1.0	0.0
r_1713			Perfect match	1.0	0.0
r_1715			Perfect match	1.0	0.0
r_1716			Perfect match	1.0	0.0
r_1717			Perfect match	1.0	0.0
r_1720			Perfect match	1.0	0.0
r_1721			Perfect match	1.0	0.0
r_1722			Perfect match	1.0	0.0
r_1723			Perfect match	1.0	0.0
r_1724			Perfect match	1.0	0.0
r_1725			Perfect match	1.0	0.0
r_1726			Perfect match	1.0	0.0
r_1728			Perfect match	1.0	0.0
r_1730			Perfect match	1.0	0.0
r_1731			Perfect match	1.0	0.0
r_1732			Perfect match	1.0	0.0
r_1733			Perfect match	1.0	0.0
r_1734			Perfect match	1.0	0.0
r_1735			Perfect match	1.0	0.0
r_1737			Perfect match	1.0	0.0
r_1738			Perfect match	1.0	0.0
r_1739			Perfect match	1.0	0.0
r_1743			Perfect match	1.0	0.0
r_1744			Perfect match	1.0	0.0
r_1745			Perfect match	1.0	0.0
r_1746			Perfect match	1.0	0.0
r_1747			Perfect match	1.0	0.0
r_1748			Perfect match	1.0	0.0
r_1751			Perfect match	1.0	0.0
r_1752			Perfect match	1.0	0.0
r_1761			Perfect match	1.0	0.0
r_1762			Perfect match	1.0	0.0
r_1763			Perfect match	1.0	0.0
r_1766			Perfect match	1.0	0.0
r_1790			Perfect match	1.0	0.0
r_1791			Perfect match	1.0	0.0
r_1792			Perfect match	1.0	0.0
r_1794			Perfect match	1.0	0.0
r_1797			Perfect match	1.0	0.0
r_1801			Perfect match	1.0	0.0
r_1802			Perfect match	1.0	0.0
r_1809			Perfect match	1.0	0.0
r_1812			Perfect match	1.0	0.0
r_1813			Perfect match	1.0	0.0
r_1814			Perfect match	1.0	0.0
r_1817			Perfect match	1.0	0.0
r_1818			Perfect match	1.0	0.0
r_1819			Perfect match	1.0	0.0
r_1820			Perfect match	1.0	0.0
r_1821			Perfect match	1.0	0.0
r_1822			Perfect match	1.0	0.0
r_1823			Perfect match	1.0	0.0
r_1833			Perfect match	1.0	0.0
r_1834			Perfect match	1.0	0.0
r_1839			Perfect match	1.0	0.0
r_1840			Perfect match	1.0	0.0
r_1841			Perfect match	1.0	0.0
r_1842			Perfect match	1.0	0.0
r_1843			Perfect match	1.0	0.0
r_1844			Perfect match	1.0	0.0
r_1845			Perfect match	1.0	0.0
r_1846			Perfect match	1.0	0.0
r_1847			Perfect match	1.0	0.0
r_1848			Perfect match	1.0	0.0
r_1849			Perfect match	1.0	0.0
r_1850			Perfect match	1.0	0.0
r_1851			Perfect match	1.0	0.0
r_1852			Perfect match	1.0	0.0
r_1853			Perfect match	1.0	0.0
r_1854			Perfect match	1.0	0.0
r_1855			Perfect match	1.0	0.0
r_1856			Perfect match	1.0	0.0
r_1857			Perfect match	1.0	0.0
r_1858			Perfect match	1.0	0.0
r_1859			Perfect match	1.0	0.0
r_1860			Perfect match	1.0	0.0
r_1861			Perfect match	1.0	0.0
r_1862			Perfect match	1.0	0.0
r_1863			Perfect match	1.0	0.0
r_1864			Perfect match	1.0	0.0
r_1865			Perfect match	1.0	0.0
r_1866			Perfect match	1.0	0.0
r_1868			Perfect match	1.0	0.0
r_1869			Perfect match	1.0	0.0
r_1870			Perfect match	1.0	0.0
r_1871			Perfect match	1.0	0.0
r_1875			Perfect match	1.0	0.0
r_1876			Perfect match	1.0	0.0
r_1877			Perfect match	1.0	0.0
r_1878			Perfect match	1.0	0.0
r_1882			Perfect match	1.0	0.0
r_1886			Perfect match	1.0	0.0
r_1887			Perfect match	1.0	0.0
r_1908			Perfect match	1.0	0.0
r_1909			Perfect match	1.0	0.0
r_1910			Perfect match	1.0	0.0
r_1920			Perfect match	1.0	0.0
r_1921			Perfect match	1.0	0.0
r_1922			Perfect match	1.0	0.0
r_1923			Perfect match	1.0	0.0
r_1924			Perfect match	1.0	0.0
r_1925			Perfect match	1.0	0.0
r_1926			Perfect match	1.0	0.0
r_1927			Perfect match	1.0	0.0
r_1928			Perfect match	1.0	0.0
r_1929			Perfect match	1.0	0.0
r_1931			Perfect match	1.0	0.0
r_1932			Perfect match	1.0	0.0
r_1936			Perfect match	1.0	0.0
r_1937			Perfect match	1.0	0.0
r_1938			Perfect match	1.0	0.0
r_1939			Perfect match	1.0	0.0
r_1940			Perfect match	1.0	0.0
r_1941			Perfect match	1.0	0.0
r_1942			Perfect match	1.0	0.0
r_1943			Perfect match	1.0	0.0
r_1944			Perfect match	1.0	0.0
r_1945			Perfect match	1.0	0.0
r_1946			Perfect match	1.0	0.0
r_1952			Perfect match	1.0	0.0
r_1963			Perfect match	1.0	0.0
r_1964			Perfect match	1.0	0.0
r_1966			Perfect match	1.0	0.0
r_1968			Perfect match	1.0	0.0
r_1970			Perfect match	1.0	0.0
r_1971			Perfect match	1.0	0.0
r_1972			Perfect match	1.0	0.0
r_1976			Perfect match	1.0	0.0
r_1977			Perfect match	1.0	0.0
r_1978			Perfect match	1.0	0.0
r_1979			Perfect match	1.0	0.0
r_1980			Perfect match	1.0	0.0
r_1991			Perfect match	1.0	0.0
r_1992			Perfect match	1.0	0.0
r_1995			Perfect match	1.0	0.0
r_1996			Perfect match	1.0	0.0
r_1997			Perfect match	1.0	0.0
r_1998			Perfect match	1.0	0.0
r_1999			Perfect match	1.0	0.0
r_2000			Perfect match	1.0	0.0
r_2001			Perfect match	1.0	0.0
r_2002			Perfect match	1.0	0.0
r_2003			Perfect match	1.0	0.0
r_2022			Perfect match	1.0	0.0
r_2023			Perfect match	1.0	0.0
r_2027			Perfect match	1.0	0.0
r_2030			Perfect match	1.0	0.0
r_2031			Perfect match	1.0	0.0
r_2032			Perfect match	1.0	0.0
r_2036			Perfect match	1.0	0.0
r_2037			Perfect match	1.0	0.0
r_2039			Perfect match	1.0	0.0
r_2041			Perfect match	1.0	0.0
r_2050			Perfect match	1.0	0.0
r_2053			Perfect match	1.0	0.0
r_2054			Perfect match	1.0	0.0
r_2058			Perfect match	1.0	0.0
r_2061			Perfect match	1.0	0.0
r_2062			Perfect match	1.0	0.0
r_2063			Perfect match	1.0	0.0
r_2069			Perfect match	1.0	0.0
r_2070			Perfect match	1.0	0.0
r_2071			Perfect match	1.0	0.0
r_2073			Perfect match	1.0	0.0
r_2074			Perfect match	1.0	0.0
r_2075			Perfect match	1.0	0.0
r_2080			Perfect match	1.0	0.0
r_2083			Perfect match	1.0	0.0
r_2084			Perfect match	1.0	0.0
r_2085			Perfect match	1.0	0.0
r_2089			Perfect match	1.0	0.0
r_2094			Perfect match	1.0	0.0
r_2095			Perfect match	1.0	0.0
r_2096			Perfect match	1.0	0.0
r_2097			Perfect match	1.0	0.0
r_2098			Perfect match	1.0	0.0
r_2099			Perfect match	1.0	0.0
r_2100			Perfect match	1.0	0.0
r_2101			Perfect match	1.0	0.0
r_2102			Perfect match	1.0	0.0
r_2103			Perfect match	1.0	0.0
r_2104			Perfect match	1.0	0.0
r_2105			Perfect match	1.0	0.0
r_2108			Perfect match	1.0	0.0
r_2110			Perfect match	1.0	0.0
r_2111			Perfect match	1.0	0.0
r_2125			Perfect match	1.0	0.0
r_2133			Perfect match	1.0	0.0
r_3332			Perfect match	1.0	0.0
r_3333			Perfect match	1.0	0.0
r_3334			Perfect match	1.0	0.0
r_3335			Perfect match	1.0	0.0
r_3336			Perfect match	1.0	0.0
r_3337			Perfect match	1.0	0.0
r_3338			Perfect match	1.0	0.0
r_3339			Perfect match	1.0	0.0
r_3340			Perfect match	1.0	0.0
r_3341			Perfect match	1.0	0.0
r_3342			Perfect match	1.0	0.0
r_3343			Perfect match	1.0	0.0
r_3344			Perfect match	1.0	0.0
r_3345			Perfect match	1.0	0.0
r_3346			Perfect match	1.0	0.0
r_3347			Perfect match	1.0	0.0
r_3509			Perfect match	1.0	0.0
r_3510			Perfect match	1.0	0.0
r_3511			Perfect match	1.0	0.0
r_3512			Perfect match	1.0	0.0
r_3513			Perfect match	1.0	0.0
r_3514			Perfect match	1.0	0.0
r_3515			Perfect match	1.0	0.0
r_3516			Perfect match	1.0	0.0
r_3517			Perfect match	1.0	0.0
r_3518			Perfect match	1.0	0.0
r_3519			Perfect match	1.0	0.0
r_3520			Perfect match	1.0	0.0
r_3521			Perfect match	1.0	0.0
r_3522			Perfect match	1.0	0.0
r_3523			Perfect match	1.0	0.0
r_3524			Perfect match	1.0	0.0
r_3526			Perfect match	1.0	0.0
r_3527			Perfect match	1.0	0.0
r_3528			Perfect match	1.0	0.0
r_3529			Perfect match	1.0	0.0
r_3530			Perfect match	1.0	0.0
r_3531			Perfect match	1.0	0.0
r_3532			Perfect match	1.0	0.0
r_3533			Perfect match	1.0	0.0
r_3534			Perfect match	1.0	0.0
r_3535			Perfect match	1.0	0.0
r_3536			Perfect match	1.0	0.0
r_3538			Perfect match	1.0	0.0
r_3539			Perfect match	1.0	0.0
r_3540			Perfect match	1.0	0.0
r_3541			Perfect match	1.0	0.0
r_3542			Perfect match	1.0	0.0
r_3547			Perfect match	1.0	0.0
r_3554			Perfect match	1.0	0.0
r_3555			Perfect match	1.0	0.0
r_3556			Perfect match	1.0	0.0
r_3557			Perfect match	1.0	0.0
r_3558			Perfect match	1.0	0.0
r_3559			Perfect match	1.0	0.0
r_3560			Perfect match	1.0	0.0
r_3561			Perfect match	1.0	0.0
r_3562			Perfect match	1.0	0.0
r_3563			Perfect match	1.0	0.0
r_3564			Perfect match	1.0	0.0
r_3565			Perfect match	1.0	0.0
r_3566			Perfect match	1.0	0.0
r_3567			Perfect match	1.0	0.0
r_3568			Perfect match	1.0	0.0
r_3569			Perfect match	1.0	0.0
r_3575			Perfect match	1.0	0.0
r_3576			Perfect match	1.0	0.0
r_3577			Perfect match	1.0	0.0
r_3578			Perfect match	1.0	0.0
r_3579			Perfect match	1.0	0.0
r_3580			Perfect match	1.0	0.0
r_3581			Perfect match	1.0	0.0
r_3582			Perfect match	1.0	0.0
r_3583			Perfect match	1.0	0.0
r_3584			Perfect match	1.0	0.0
r_3587			Perfect match	1.0	0.0
r_3588			Perfect match	1.0	0.0
r_3589			Perfect match	1.0	0.0
r_3590			Perfect match	1.0	0.0
r_3591			Perfect match	1.0	0.0
r_3592			Perfect match	1.0	0.0
r_3593			Perfect match	1.0	0.0
r_3594			Perfect match	1.0	0.0
r_3595			Perfect match	1.0	0.0
r_3596			Perfect match	1.0	0.0
r_3598			Perfect match	1.0	0.0
r_3599			Perfect match	1.0	0.0
r_3600			Perfect match	1.0	0.0
r_3604			Perfect match	1.0	0.0
r_3607			Perfect match	1.0	0.0
r_3612			Perfect match	1.0	0.0
r_3613			Perfect match	1.0	0.0
r_3614			Perfect match	1.0	0.0
r_3615			Perfect match	1.0	0.0
r_3616			Perfect match	1.0	0.0
r_3617			Perfect match	1.0	0.0
r_3618			Perfect match	1.0	0.0
r_3619			Perfect match	1.0	0.0
r_3620			Perfect match	1.0	0.0
r_3621			Perfect match	1.0	0.0
r_3622			Perfect match	1.0	0.0
r_3623			Perfect match	1.0	0.0
r_3624			Perfect match	1.0	0.0
r_3625			Perfect match	1.0	0.0
r_3626			Perfect match	1.0	0.0
r_3627			Perfect match	1.0	0.0
r_3628			Perfect match	1.0	0.0
r_3629			Perfect match	1.0	0.0
r_3630			Perfect match	1.0	0.0
r_3631			Perfect match	1.0	0.0
r_3632			Perfect match	1.0	0.0
r_3633			Perfect match	1.0	0.0
r_3634			Perfect match	1.0	0.0
r_3635			Perfect match	1.0	0.0
r_3636			Perfect match	1.0	0.0
r_3637			Perfect match	1.0	0.0
r_3638			Perfect match	1.0	0.0
r_3639			Perfect match	1.0	0.0
r_3640			Perfect match	1.0	0.0
r_3641			Perfect match	1.0	0.0
r_3642			Perfect match	1.0	0.0
r_3643			Perfect match	1.0	0.0
r_3644			Perfect match	1.0	0.0
r_3645			Perfect match	1.0	0.0
r_3646			Perfect match	1.0	0.0
r_3647			Perfect match	1.0	0.0
r_3648			Perfect match	1.0	0.0
r_3653			Perfect match	1.0	0.0
r_3654			Perfect match	1.0	0.0
r_3655			Perfect match	1.0	0.0
r_3656			Perfect match	1.0	0.0
r_3657			Perfect match	1.0	0.0
r_3658			Perfect match	1.0	0.0
r_3659			Perfect match	1.0	0.0
r_3660			Perfect match	1.0	0.0
r_3661			Perfect match	1.0	0.0
r_3662			Perfect match	1.0	0.0
r_3665			Perfect match	1.0	0.0
r_3668			Perfect match	1.0	0.0
r_3669			Perfect match	1.0	0.0
r_3670			Perfect match	1.0	0.0
r_3671			Perfect match	1.0	0.0
r_3672			Perfect match	1.0	0.0
r_3673			Perfect match	1.0	0.0
r_3674			Perfect match	1.0	0.0
r_3675			Perfect match	1.0	0.0
r_3676			Perfect match	1.0	0.0
r_3677			Perfect match	1.0	0.0
r_3685			Perfect match	1.0	0.0
r_3686			Perfect match	1.0	0.0
r_3687			Perfect match	1.0	0.0
r_3688			Perfect match	1.0	0.0
r_3689			Perfect match	1.0	0.0
r_3690			Perfect match	1.0	0.0
r_3691			Perfect match	1.0	0.0
r_3692			Perfect match	1.0	0.0
r_3693			Perfect match	1.0	0.0
r_3694			Perfect match	1.0	0.0
r_3695			Perfect match	1.0	0.0
r_3696			Perfect match	1.0	0.0
r_3697			Perfect match	1.0	0.0
r_3698			Perfect match	1.0	0.0
r_3699			Perfect match	1.0	0.0
r_3700			Perfect match	1.0	0.0
r_3701			Perfect match	1.0	0.0
r_3702			Perfect match	1.0	0.0
r_3703			Perfect match	1.0	0.0
r_3704			Perfect match	1.0	0.0
r_3705			Perfect match	1.0	0.0
r_3706			Perfect match	1.0	0.0
r_3707			Perfect match	1.0	0.0
r_3708			Perfect match	1.0	0.0
r_3709			Perfect match	1.0	0.0
r_3710			Perfect match	1.0	0.0
r_3711			Perfect match	1.0	0.0
r_3712			Perfect match	1.0	0.0
r_3713			Perfect match	1.0	0.0
r_3714			Perfect match	1.0	0.0
r_3715			Perfect match	1.0	0.0
r_3716			Perfect match	1.0	0.0
r_3717			Perfect match	1.0	0.0
r_3718			Perfect match	1.0	0.0
r_3719			Perfect match	1.0	0.0
r_3720			Perfect match	1.0	0.0
r_3721			Perfect match	1.0	0.0
r_3722			Perfect match	1.0	0.0
r_3723			Perfect match	1.0	0.0
r_3724			Perfect match	1.0	0.0
r_3725			Perfect match	1.0	0.0
r_3726			Perfect match	1.0	0.0
r_3727			Perfect match	1.0	0.0
r_3728			Perfect match	1.0	0.0
r_3729			Perfect match	1.0	0.0
r_3730			Perfect match	1.0	0.0
r_3731			Perfect match	1.0	0.0
r_3732			Perfect match	1.0	0.0
r_3733			Perfect match	1.0	0.0
r_3734			Perfect match	1.0	0.0
r_3735			Perfect match	1.0	0.0
r_3736			Perfect match	1.0	0.0
r_3737			Perfect match	1.0	0.0
r_3738			Perfect match	1.0	0.0
r_3739			Perfect match	1.0	0.0
r_3740			Perfect match	1.0	0.0
r_3741			Perfect match	1.0	0.0
r_3742			Perfect match	1.0	0.0
r_3743			Perfect match	1.0	0.0
r_3744			Perfect match	1.0	0.0
r_3745			Perfect match	1.0	0.0
r_3746			Perfect match	1.0	0.0
r_3747			Perfect match	1.0	0.0
r_3748			Perfect match	1.0	0.0
r_3749			Perfect match	1.0	0.0
r_3750			Perfect match	1.0	0.0
r_3751			Perfect match	1.0	0.0
r_3752			Perfect match	1.0	0.0
r_3753			Perfect match	1.0	0.0
r_3754			Perfect match	1.0	0.0
r_3755			Perfect match	1.0	0.0
r_3756			Perfect match	1.0	0.0
r_3757			Perfect match	1.0	0.0
r_3758			Perfect match	1.0	0.0
r_3759			Perfect match	1.0	0.0
r_3760			Perfect match	1.0	0.0
r_3761			Perfect match	1.0	0.0
r_3762			Perfect match	1.0	0.0
r_3763			Perfect match	1.0	0.0
r_3764			Perfect match	1.0	0.0
r_3773			Perfect match	1.0	0.0
r_3774			Perfect match	1.0	0.0
r_3775			Perfect match	1.0	0.0
r_3776			Perfect match	1.0	0.0
r_3777			Perfect match	1.0	0.0
r_3778			Perfect match	1.0	0.0
r_3779			Perfect match	1.0	0.0
r_3780			Perfect match	1.0	0.0
r_3781			Perfect match	1.0	0.0
r_3782			Perfect match	1.0	0.0
r_3783			Perfect match	1.0	0.0
r_3784			Perfect match	1.0	0.0
r_3785			Perfect match	1.0	0.0
r_3786			Perfect match	1.0	0.0
r_3787			Perfect match	1.0	0.0
r_3788			Perfect match	1.0	0.0
r_3789			Perfect match	1.0	0.0
r_3790			Perfect match	1.0	0.0
r_3791			Perfect match	1.0	0.0
r_3792			Perfect match	1.0	0.0
r_3793			Perfect match	1.0	0.0
r_3794			Perfect match	1.0	0.0
r_3795			Perfect match	1.0	0.0
r_3796			Perfect match	1.0	0.0
r_3797			Perfect match	1.0	0.0
r_3798			Perfect match	1.0	0.0
r_3799			Perfect match	1.0	0.0
r_3800			Perfect match	1.0	0.0
r_3801			Perfect match	1.0	0.0
r_3802			Perfect match	1.0	0.0
r_3803			Perfect match	1.0	0.0
r_3804			Perfect match	1.0	0.0
r_3805			Perfect match	1.0	0.0
r_3806			Perfect match	1.0	0.0
r_3807			Perfect match	1.0	0.0
r_3808			Perfect match	1.0	0.0
r_3809			Perfect match	1.0	0.0
r_3810			Perfect match	1.0	0.0
r_3811			Perfect match	1.0	0.0
r_3812			Perfect match	1.0	0.0
r_3837			Perfect match	1.0	0.0
r_3838			Perfect match	1.0	0.0
r_3839			Perfect match	1.0	0.0
r_3840			Perfect match	1.0	0.0
r_3841			Perfect match	1.0	0.0
r_3842			Perfect match	1.0	0.0
r_3843			Perfect match	1.0	0.0
r_3844			Perfect match	1.0	0.0
r_3853			Perfect match	1.0	0.0
r_3854			Perfect match	1.0	0.0
r_3855			Perfect match	1.0	0.0
r_3856			Perfect match	1.0	0.0
r_3857			Perfect match	1.0	0.0
r_3858			Perfect match	1.0	0.0
r_3859			Perfect match	1.0	0.0
r_3860			Perfect match	1.0	0.0
r_3861			Perfect match	1.0	0.0
r_3862			Perfect match	1.0	0.0
r_3863			Perfect match	1.0	0.0
r_3864			Perfect match	1.0	0.0
r_3865			Perfect match	1.0	0.0
r_3866			Perfect match	1.0	0.0
r_3867			Perfect match	1.0	0.0
r_3868			Perfect match	1.0	0.0
r_3869			Perfect match	1.0	0.0
r_3870			Perfect match	1.0	0.0
r_3871			Perfect match	1.0	0.0
r_3872			Perfect match	1.0	0.0
r_3873			Perfect match	1.0	0.0
r_3874			Perfect match	1.0	0.0
r_3875			Perfect match	1.0	0.0
r_3876			Perfect match	1.0	0.0
r_3911			Perfect match	1.0	0.0
r_3912			Perfect match	1.0	0.0
r_3913			Perfect match	1.0	0.0
r_3914			Perfect match	1.0	0.0
r_3915			Perfect match	1.0	0.0
r_3916			Perfect match	1.0	0.0
r_3917			Perfect match	1.0	0.0
r_3918			Perfect match	1.0	0.0
r_3919			Perfect match	1.0	0.0
r_3920			Perfect match	1.0	0.0
r_3921			Perfect match	1.0	0.0
r_3922			Perfect match	1.0	0.0
r_3923			Perfect match	1.0	0.0
r_3924			Perfect match	1.0	0.0
r_3925			Perfect match	1.0	0.0
r_3926			Perfect match	1.0	0.0
r_3929			Perfect match	1.0	0.0
r_3930			Perfect match	1.0	0.0
r_3931			Perfect match	1.0	0.0
r_3932			Perfect match	1.0	0.0
r_3933			Perfect match	1.0	0.0
r_3934			Perfect match	1.0	0.0
r_3935			Perfect match	1.0	0.0
r_3936			Perfect match	1.0	0.0
r_3939			Perfect match	1.0	0.0
r_3941			Perfect match	1.0	0.0
r_3942			Perfect match	1.0	0.0
r_3943			Perfect match	1.0	0.0
r_3944			Perfect match	1.0	0.0
r_3945			Perfect match	1.0	0.0
r_3946			Perfect match	1.0	0.0
r_3947			Perfect match	1.0	0.0
r_3948			Perfect match	1.0	0.0
r_3949			Perfect match	1.0	0.0
r_3950			Perfect match	1.0	0.0
r_3951			Perfect match	1.0	0.0
r_3952			Perfect match	1.0	0.0
r_3953			Perfect match	1.0	0.0
r_3954			Perfect match	1.0	0.0
r_3955			Perfect match	1.0	0.0
r_3956			Perfect match	1.0	0.0
r_3958			Perfect match	1.0	0.0
r_3959			Perfect match	1.0	0.0
r_3962			Perfect match	1.0	0.0
r_4038			Perfect match	1.0	0.0
r_4040			Perfect match	1.0	0.0
r_4043			Perfect match	1.0	0.0
r_4044			Perfect match	1.0	0.0
r_4041			Perfect match	1.0	0.0
r_0001	(YDL174C and YEL039C) or (YDL174C and YJR048W) or (YEL039C and YEL071W) or (YEL071W and YJR048W)	YDL174C or YEL071W or YDL178W	Corrected by GPRuler	0.4
r_0002	(YDL178W and YEL039C) or (YDL178W and YJR048W)	YDL174C or YEL071W or YDL178W	Corrected by GPRuler	0.2
r_0003	YAL060W	YGL256W or YBR145W or YMR083W or YDL168W or YOL086C or YAL060W or YMR303C or YAL061W	Corrected by GPRuler	0.125
r_0004	(YEL039C and YML054C) or (YJR048W and YML054C)	(YML054C)	Corrected by GPRuler	0.3333333333333333
r_0005	YGR032W or YLR342W	YMR306W or YLR342W or YGR032W	Corrected by GPRuler	0.6666666666666666
r_0016	(YCL009C and YMR108W) or YMR108W	YMR108W and YCL009C	Corrected by GPRuler	1.0	0.25
r_0024	YNL104C or YOR108W	(YNL104C)	Corrected by GPRuler	0.5
r_0025	YNL104C	YOR108W or YNL104C	Corrected by GPRuler	0.5
r_0026		(YGL202W)	Corrected by GPRuler	0.0
r_0027	YDR234W	(YJL200C)	Corrected by GPRuler	0.0
r_0029	YJR148W	(YCL018W)	Corrected by GPRuler	0.0
r_0030	YHR208W		Corrected by GPRuler	0.0
r_0036	YOR360C	YGL248W or YOR360C	Corrected by GPRuler	0.5
r_0062	YGR087C or YLR044C or YLR134W	YLR044C or YLR134W or YGR087C or YDL080C	Corrected by GPRuler	0.75
r_0064	YDL080C or YGR087C or YLR044C or YLR134W	YDL080C or YGR087C or YLR134W or YDR380W or YLR044C	Corrected by GPRuler	0.8
r_0072	YDL080C	YDL080C or YGR087C or YLR134W or YDR380W or YLR044C	Corrected by GPRuler	0.2
r_0073	YLR410W or YOR163W		Corrected by GPRuler	0.0
r_0082	YOR163W	YNL032W or YOR163W	Corrected by GPRuler	0.5
r_0083	YDR017C	YLR410W or YDR017C	Corrected by GPRuler	0.5
r_0086		(YJR024C)	Corrected by GPRuler	0.0
r_0087		(YPR118W)	Corrected by GPRuler	0.0
r_0088	YLR410W		Corrected by GPRuler	0.0
r_0089	YLR410W		Corrected by GPRuler	0.0
r_0090	YIL107C or YOL136C	YOL136C or YLR345W or YIL107C or YJL155C	Corrected by GPRuler	0.5
r_0091	YGR248W or YHR163W	YHR163W or YGR248W or YNR034W or YCR073W-A	Corrected by GPRuler	0.5
r_0097	(YCL009C and YMR108W) or YMR108W	YMR108W and YCL009C	Corrected by GPRuler	1.0	0.25
r_0099	YKL192C	YPL231W and YKL182W	Corrected by GPRuler	0.0
r_0103	YPL028W	YPL028W or YIL160C	Corrected by GPRuler	0.5
r_0108	YMR207C	YNR016C or YMR207C	Corrected by GPRuler	0.5
r_0111	YBL015W	YBL015W or YGR015C	Corrected by GPRuler	0.5
r_0114	YLR153C	YAL054C or YLR153C	Corrected by GPRuler	0.5
r_0116	YAR071W or YBR093C	YDL024C or YAR071W or YBR092C or YHR215W or YBR093C	Corrected by GPRuler	0.4
r_0119	YPL148C		Corrected by GPRuler	0.0
r_0129	YCR048W	YCR048W or YNR019W	Corrected by GPRuler	0.5
r_0130	YCR048W	(YNR019W)	Corrected by GPRuler	0.0
r_0135	YCR048W	(YNR019W)	Corrected by GPRuler	0.0
r_0139	YML022W	YML022W or YDR399W or YDR441C	Corrected by GPRuler	0.3333333333333333
r_0148	YDR226W	YDR226W or YDL166C or YER170W	Corrected by GPRuler	0.3333333333333333
r_0149	YER170W	YDR226W or YER170W	Corrected by GPRuler	0.5
r_0158	YGR177C or YOR377W	YGR177C or YPL095C	Corrected by GPRuler	0.3333333333333333
r_0159	YGR177C or YOR377W	YGR177C or YPL095C	Corrected by GPRuler	0.3333333333333333
r_0160	YGR177C or YOR377W	YGR177C or YPL095C	Corrected by GPRuler	0.3333333333333333
r_0161	YGR177C or YOR377W	YGR177C or YPL095C	Corrected by GPRuler	0.3333333333333333
r_0162	YGR177C or YOR377W	YGR177C or YPL095C	Corrected by GPRuler	0.3333333333333333
r_0163	YMR303C	YMR318C or YGL256W or YBR145W or YMR083W or YDL168W or YOL086C or YMR303C or YCR105W	Corrected by GPRuler	0.125
r_0165	YGL256W or YMR083W	YMR318C or YGL256W or YMR083W or YDL168W or YCR105W	Corrected by GPRuler	0.4
r_0166	YBR145W or YDL168W or YOL086C	YMR318C or YGL256W or YBR145W or YMR083W or YDL168W or YOL086C or YMR303C or YCR105W	Corrected by GPRuler	0.375
r_0167	YGL256W or YMR083W	YMR318C or YGL256W or YMR083W or YDL168W or YCR105W	Corrected by GPRuler	0.4
r_0169	YBR145W or YDL168W or YOL086C	YMR318C or YGL256W or YBR145W or YMR083W or YDL168W or YOL086C or YMR303C or YCR105W	Corrected by GPRuler	0.375
r_0170	YGL256W or YMR083W	YMR318C or YGL256W or YMR083W or YDL168W or YCR105W	Corrected by GPRuler	0.4
r_0171	YCR105W or YMR318C	YMR318C or YGL256W or YBR145W or YMR083W or YDL168W or YOL086C or YMR303C or YCR105W	Corrected by GPRuler	0.25
r_0172	YMR169C or YMR170C	YOR374W or YMR169C or YMR170C or YPL061W or YMR110C	Corrected by GPRuler	0.4
r_0173	YPL061W	YOR374W or YMR169C or YMR170C or YPL061W or YMR110C	Corrected by GPRuler	0.2
r_0174	YOR374W	YER073W or YOR374W or YPL061W or YMR110C	Corrected by GPRuler	0.25
r_0175	YER073W or YOR374W	YER073W or YOR374W or YPL061W or YMR110C	Corrected by GPRuler	0.5
r_0176	YOR374W	YER073W or YOR374W or YPL061W or YMR110C	Corrected by GPRuler	0.25
r_0177	YPL061W	YOR374W or YMR169C or YMR170C or YPL061W or YMR110C	Corrected by GPRuler	0.2
r_0178	YER073W or YOR374W	YER073W or YOR374W or YPL061W or YMR110C	Corrected by GPRuler	0.5
r_0179	YBR145W or YDL168W or YOL086C	YMR318C or YGL256W or YBR145W or YMR083W or YOL151W or YDL168W or YOL086C or YMR303C or YCR105W	Corrected by GPRuler	0.3333333333333333
r_0180	YGL256W or YMR083W	YMR318C or YGL256W or YMR083W or YDL168W or YCR105W	Corrected by GPRuler	0.4
r_0181	YCR105W or YMR318C	YMR318C or YGL256W or YBR145W or YMR083W or YOL151W or YDL168W or YOL086C or YMR303C or YCR105W	Corrected by GPRuler	0.2222222222222222
r_0182	YBR145W or YDL168W or YOL086C	YMR318C or YGL256W or YBR145W or YMR083W or YDL168W or YOL086C or YMR303C or YCR105W	Corrected by GPRuler	0.375
r_0183	YGL256W or YMR083W	YMR318C or YGL256W or YMR083W or YDL168W or YCR105W	Corrected by GPRuler	0.4
r_0184	YCR105W or YMR318C	YMR318C or YGL256W or YBR145W or YMR083W or YDL168W or YOL086C or YMR303C or YCR105W	Corrected by GPRuler	0.25
r_0185	YMR169C or YMR170C	YOR374W or YMR169C or YMR170C or YPL061W or YMR110C	Corrected by GPRuler	0.4
r_0186	YBR145W or YDL168W or YOL086C	YMR318C or YGL256W or YBR145W or YMR083W or YDL168W or YOL086C or YMR303C or YCR105W	Corrected by GPRuler	0.375
r_0187	YGL256W or YMR083W	YMR318C or YGL256W or YMR083W or YDL168W or YCR105W	Corrected by GPRuler	0.4
r_0194	YDR001C	YPR026W or YDR001C or YBR001C	Corrected by GPRuler	0.3333333333333333
r_0199	YMR293C	YDR242W or YLR158C or YLR351C or YLR157C or YGL037C or YDR321W or YLR160C or YLR155C	Corrected by GPRuler	0.0
r_0201	YOR374W	YER073W or YOR374W or YPL061W or YMR110C	Corrected by GPRuler	0.25
r_0204	YDR305C		Corrected by GPRuler	0.0
r_0210	YHR091C	YDR341C or YHR091C	Corrected by GPRuler	0.5
r_0222	YDR530C	YCL050C or YDR530C	Corrected by GPRuler	0.5
r_0228	YBR110W		Corrected by GPRuler	0.0
r_0231	YNL280C		Corrected by GPRuler	0.0
r_0233	YMR015C		Corrected by GPRuler	0.0
r_0235	YGL001C		Corrected by GPRuler	0.0
r_0236	YLR100W	YMR318C or YGL256W or YBR145W or YMR083W or YDL168W or YOL086C or YMR303C or YCR105W	Corrected by GPRuler	0.0
r_0237	YLR100W	YMR318C or YGL256W or YBR145W or YMR083W or YDL168W or YOL086C or YMR303C or YCR105W	Corrected by GPRuler	0.0
r_0243	YMR202W		Corrected by GPRuler	0.0
r_0249	YDL090C and YKL019W		Corrected by GPRuler	0.0
r_0250	YJL130C or (YJR109C and YOR303W)	(YJR109C and YOR303W) or YJL130C	Corrected by GPRuler	1.0	0.0
r_0252	YAR035W or YER024W	(YER024W)	Corrected by GPRuler	0.5
r_0254	YML042W	YML042W or YAR035W	Corrected by GPRuler	0.5
r_0255	YGR088W	YDR256C or YGR088W	Corrected by GPRuler	0.5
r_0256	YDR256C	YDR256C or YGR088W	Corrected by GPRuler	0.5
r_0281	YBR002C or YMR101C		Corrected by GPRuler	0.0
r_0282	YBR002C or YMR101C		Corrected by GPRuler	0.0
r_0283	YBR002C or YMR101C		Corrected by GPRuler	0.0
r_0284	YBR002C or YMR101C		Corrected by GPRuler	0.0
r_0285	YBR002C or YMR101C		Corrected by GPRuler	0.0
r_0286	YBR002C or YMR101C		Corrected by GPRuler	0.0
r_0287	YBR002C or YMR101C		Corrected by GPRuler	0.0
r_0300	YNR001C or YPR001W	YPR001W or YNR001C or YCR005C	Corrected by GPRuler	0.6666666666666666
r_0308	YGL184C	YFR055W or YGL184C	Corrected by GPRuler	0.5
r_0311	YJR130C	YML082W or YJR130C or YLL058W	Corrected by GPRuler	0.3333333333333333
r_0312	YLR303W	YLR303W or YGR012W	Corrected by GPRuler	0.5
r_0315	YNR012W	YNR012W or YDR020C	Corrected by GPRuler	0.5
r_0317	YHR007C and YHR042W		Corrected by GPRuler	0.0
r_0319	YML086C		Corrected by GPRuler	0.0
r_0320	YMR041C	YMR041C or YBR149W	Corrected by GPRuler	0.5
r_0321	YBR149W	YMR041C or YBR149W	Corrected by GPRuler	0.5
r_0323	YJR159W	YDL246C or YJR159W	Corrected by GPRuler	0.5
r_0327	YHR144C		Corrected by GPRuler	0.0
r_0331	YHR068W		Corrected by GPRuler	0.0
r_0346	YMR113W	YMR113W or YOR241W or YKL132C	Corrected by GPRuler	0.3333333333333333
r_0348	YDL100C		Corrected by GPRuler	0.0
r_0355	YJL167W	YPL069C or YJL167W	Corrected by GPRuler	0.5
r_0356	YKL152C		Corrected by GPRuler	0.0
r_0359	YLR172C		Corrected by GPRuler	0.0
r_0360	YMR013C		Corrected by GPRuler	0.0
r_0364	YBR252W	YBR252W or YJR069C	Corrected by GPRuler	0.5
r_0366	YGR254W or YHR174W	YMR323W or YOR393W or YPL281C or YHR174W or YGR254W	Corrected by GPRuler	0.4
r_0446	YGR204W	YGR204W or YBR084W	Corrected by GPRuler	0.5
r_0448	YJL155C	YLR345W or YJL155C	Corrected by GPRuler	0.5
r_0454	YEL047C		Corrected by GPRuler	0.0
r_0455	YEL047C		Corrected by GPRuler	0.0
r_0458	YBR020W	YBR020W or YDR009W	Corrected by GPRuler	0.5
r_0459	YBR018C		Corrected by GPRuler	0.0
r_0462	YJL167W	YPL069C or YJL167W	Corrected by GPRuler	0.5
r_0464	YIL099W	YOL157C or YJL216C	Corrected by GPRuler	0.0
r_0468	YDR300C	YHR033W or YDR300C	Corrected by GPRuler	0.5
r_0470	YDL215C	YAL062W or YOR375C	Corrected by GPRuler	0.0
r_0472	YDL171C		Corrected by GPRuler	0.0
r_0475		((YJR109C and YOR303W) or (YJR109C and YOR303W) or (YJR109C and YOR303W) or (YJR109C and YOR303W) or (YJR109C and YOR303W) or (YJR109C and YOR303W) or (YJR109C and YOR303W) or (YJR109C and YOR303W) or (YJR109C and YOR303W) or (YJR109C and YOR303W) or (YJR109C and YOR303W) or (YJR109C and YOR303W) or (YJR109C and YOR303W) or (YJR109C and YOR303W) or (YJR109C and YOR303W) or (YJR109C and YOR303W) o…	Corrected by GPRuler	0.0
r_0477	YKL104C	YMR084W or YKL104C	Corrected by GPRuler	0.5
r_0480	YOL033W	YOL033W or YGL245W	Corrected by GPRuler	0.5
r_0482	YPL059W and YPL091W	YPL091W	Corrected by GPRuler	0.5
r_0483	YBR244W or YCL035C or YDR513W or YIR037W or YKL026C	YDR513W or YKL026C or YNL229C or YCL035C	Corrected by GPRuler	0.5
r_0484	YPL059W	(YDR513W)	Corrected by GPRuler	0.0
r_0492	YOL059W	YDL022W or YOL059W	Corrected by GPRuler	0.5
r_0527	YDR399W	YML022W or YDR399W or YDR441C	Corrected by GPRuler	0.3333333333333333
r_0533	YFR053C or YGL253W	YLR446W or YFR053C or YDR516C or YCL040W or YGL253W	Corrected by GPRuler	0.4
r_0534	YCL040W or YFR053C or YGL253W	YLR446W or YFR053C or YDR516C or YCL040W or YGL253W	Corrected by GPRuler	0.6
r_0535	YFR053C or YGL253W	YLR446W or YFR053C or YDR516C or YCL040W or YGL253W	Corrected by GPRuler	0.4
r_0541	YBR034C		Corrected by GPRuler	0.0
r_0558	YLR450W or YML075C	YLR450W	Corrected by GPRuler	0.5
r_0559	YML126C		Corrected by GPRuler	0.0
r_0560	YML126C		Corrected by GPRuler	0.0
r_0561	YOL055C or YPL258C or YPR121W	YPL258C or YOL055C	Corrected by GPRuler	0.6666666666666666
r_0567	YGR087C or YLR044C or YLR134W	YDL080C or YGR087C or YLR134W or YDR380W or YLR044C	Corrected by GPRuler	0.6
r_0568	YBR011C	YMR267W or YBR011C	Corrected by GPRuler	0.5
r_0659	YLR174W	(YOR136W and YNL037C) or YLR174W or YDL066W or YNL009W	Corrected by GPRuler	0.2
r_0664	YHR208W	YHR208W or YJR148W	Corrected by GPRuler	0.5
r_0671	YBL098W		Corrected by GPRuler	0.0
r_0673	YHR037W	YOR374W or YHR037W or YPL061W or YER073W or YMR110C	Corrected by GPRuler	0.2
r_0679	YDR321W	YLR158C or YLR157C or YLR351C or YDR321W or YLR160C or YLR155C	Corrected by GPRuler	0.16666666666666666
r_0689	YCL064C	YGL196W or YCL064C	Corrected by GPRuler	0.5
r_0692	YCL064C	YGL196W or YCL064C	Corrected by GPRuler	0.5
r_0693	YER086W	YGL196W or YER086W or YCL064C	Corrected by GPRuler	0.3333333333333333
r_0696		YOR374W or YMR169C or YMR170C or YPL061W or YMR110C	Corrected by GPRuler	0.0
r_0698	YHR072W		Corrected by GPRuler	0.0
r_0700	YHR208W	YHR208W or YJR148W	Corrected by GPRuler	0.5
r_0713	YKL085W	YOL126C or YKL029C or YKL085W or YDL078C	Corrected by GPRuler	0.25
r_0714	YOL126C	YOL126C or YKL029C or YKL085W or YDL078C	Corrected by GPRuler	0.25
r_0717	YNL117W	YNL117W or YIR031C	Corrected by GPRuler	0.5
r_0721	YKL192C and YOR221C	(YPL231W and YKL182W) or YOR221C	Corrected by GPRuler	0.25
r_0725	YGR204W	YGR204W or YBR084W	Corrected by GPRuler	0.5
r_0732	YGR204W	YGR204W or YBR084W or YKR080W	Corrected by GPRuler	0.3333333333333333
r_0736	YMR208W		Corrected by GPRuler	0.0
r_0737	YMR208W		Corrected by GPRuler	0.0
r_0738	YMR208W		Corrected by GPRuler	0.0
r_0758	YJL153C		Corrected by GPRuler	0.0
r_0762	YDR428C	YDR428C or YJL060W	Corrected by GPRuler	0.5
r_0766	YEL041W or YJR049C or YPL188W	YPL188W or YEL041W	Corrected by GPRuler	0.6666666666666666
r_0767	YDL042C or YDR191W or YOL068C or YOR025W or YPL015C		Corrected by GPRuler	0.0
r_0770	YDL085W or YMR145C	YDL085W or YPL171C or YBR052C or YMR145C or YML120C or YCR004C or YHR179W or YDR032C	Corrected by GPRuler	0.25
r_0772	YEL041W or YJR049C or YPL188W	YPL188W or YEL041W	Corrected by GPRuler	0.6666666666666666
r_0773	YML120C	YDL085W or YPL171C or YMR145C or YML120C or YCR004C or YHR179W or YDR032C	Corrected by GPRuler	0.14285714285714285
r_0775	YOR209C		Corrected by GPRuler	0.0
r_0781	YGL037C	YDR242W or YLR158C or YLR351C or YLR157C or YGL037C or YDR321W or YLR160C or YLR155C	Corrected by GPRuler	0.125
r_0782	YLR285W		Corrected by GPRuler	0.0
r_0783	YLR328W	YLR328W or YCL047C	Corrected by GPRuler	0.5
r_0784	YGR010W or YLR328W	YLR328W or YCL047C or YGR010W	Corrected by GPRuler	0.6666666666666666
r_0785	YGR010W or YLR328W	YLR328W or YCL047C	Corrected by GPRuler	0.3333333333333333
r_0787	YFR047C		Corrected by GPRuler	0.0
r_0789	YER005W	YER005W or YEL042W	Corrected by GPRuler	0.5
r_0791	YEL042W		Corrected by GPRuler	0.0
r_0804	YER005W	YNL163C or YAL035W or YOR101W or YER025W or YGR152C or YPL218W or YPR088C or YLL001W or YER005W	Corrected by GPRuler	0.1111111111111111
r_0810	YEL042W		Corrected by GPRuler	0.0
r_0815	YAL012W	YML082W or YJR130C or YLL058W	Corrected by GPRuler	0.0
r_0851	YGL202W	YIL116W or YGL202W or YLR027C or YHR137W	Corrected by GPRuler	0.25
r_0852	YFL022C and YLR060W	(YFL022C and YLR060W) or YPR047W	Corrected by GPRuler	0.6666666666666666
r_0854	YDR380W	YDL080C or YGR087C or YLR134W or YDR380W or YLR044C	Corrected by GPRuler	0.2
r_0888	YKL127W or YMR105C	YMR105C or YKL127W or YMR278W	Corrected by GPRuler	0.6666666666666666
r_0890	YEL058W		Corrected by GPRuler	0.0
r_0893	YKL152C	YDL021W or YKL152C or YOL056W	Corrected by GPRuler	0.3333333333333333
r_0903	YOL055C or YPL258C or YPR121W	YPL258C or YOL055C	Corrected by GPRuler	0.6666666666666666
r_0906	(YKL088W and YKR072C and YOR054C) or (YKL088W and YKR072C) or (YKL088W and YOR054C) or YKL088W	YOR054C and YKL088W and YKR072C	Corrected by GPRuler	1.0	0.375
r_0950	YLR209C		Corrected by GPRuler	0.0
r_0954	YBR035C	(YGR017W)	Corrected by GPRuler	0.0
r_0955	YBR035C	(YGR017W)	Corrected by GPRuler	0.0
r_0956	YBR035C	(YGR017W)	Corrected by GPRuler	0.0
r_0959	YGR087C or YLR044C or YLR134W	YLR044C or YLR134W or YGR087C or YDL080C	Corrected by GPRuler	0.75
r_0966	YDR236C		Corrected by GPRuler	0.0
r_0974	YER070W or YGR180C or YIL066C or YJL026W	YIL066C and YGR180C and YJL026W and YER070W	Corrected by GPRuler	1.0	0.875
r_0975	YER070W or YGR180C or YIL066C or YJL026W	YGR180C and YJL026W and YER070W	Corrected by GPRuler	0.75
r_0976	YER070W or YGR180C or YIL066C or YJL026W	YIL066C and YGR180C and YJL026W and YER070W	Corrected by GPRuler	1.0	0.875
r_0977	YER070W or YGR180C or YIL066C or YJL026W	YGR180C and YJL026W and YER070W	Corrected by GPRuler	0.75
r_0978	YER070W or YGR180C or YIL066C or YJL026W	YIL066C and YGR180C and YJL026W and YER070W	Corrected by GPRuler	1.0	0.875
r_0979	YER070W or YGR180C or YIL066C or YJL026W	YGR180C and YJL026W and YER070W	Corrected by GPRuler	0.75
r_0986	YML008C		Corrected by GPRuler	0.0
r_1006	YLR260W or YOR171C	(YOR171C)	Corrected by GPRuler	0.5
r_1007	YLR260W or YOR171C	(YOR171C)	Corrected by GPRuler	0.5
r_1012	YHR190W		Corrected by GPRuler	0.0
r_1021	(YDR178W and YJL045W and YKL141W and YLL041C) or (YDR178W and YKL141W and YKL148C and YLL041C)	(YLL041C and YKL141W and YJL045W and YDR178W and YKL148C) or (YJL045W and YLR164W and YKL141W) or (YMR118C and YDR178W)	Corrected by GPRuler	0.7142857142857143
r_1023	YBR006W	YOR374W or YBR006W or YMR110C or YMR170C or YPL061W or YMR169C	Corrected by GPRuler	0.16666666666666666
r_1024	YIL162W	YIL162W or YJL216C or YGR292W or YBR299W or YOL157C	Corrected by GPRuler	0.2
r_1026	YCL050C	YCL050C or YDR530C	Corrected by GPRuler	0.5
r_1033	YBR092C	YDL024C or YAR071W or YBR092C or YHR215W or YBR093C or YDR481C	Corrected by GPRuler	0.16666666666666666
r_1035	YOR143C	(YKL067W)	Corrected by GPRuler	0.0
r_1043	YKL194C	YKL194C or YIL078W	Corrected by GPRuler	0.5
r_1048	YLR354C	YGR043C or YLR354C	Corrected by GPRuler	0.5
r_1063	YGL202W	YIL116W or YGL202W or YLR027C or YHR137W	Corrected by GPRuler	0.25
r_1066	YGR185C	YGR185C or YPL097W	Corrected by GPRuler	0.5
r_1077	YNR012W	YDR020C or YNR012W	Corrected by GPRuler	0.5
r_1078	YNR012W	YNR012W or YDR020C	Corrected by GPRuler	0.5
r_1082	YKR069W		Corrected by GPRuler	0.0
r_1084	YKL035W	YKL035W or YHL012W	Corrected by GPRuler	0.5
r_1088	YHR208W	YHR208W or YJR148W	Corrected by GPRuler	0.5
r_1092	YLR070C	YDL246C or YJR159W or YLR070C	Corrected by GPRuler	0.3333333333333333
r_2029	YEL029C	YNR027W or YEL029C	Corrected by GPRuler	0.5
r_2115	YBR145W or YOL086C	YMR318C or YGL256W or YBR145W or YMR083W or YDL168W or YOL086C or YMR303C or YCR105W	Corrected by GPRuler	0.25
r_2116	YMR170C	YOR374W or YMR169C or YMR170C or YPL061W or YMR110C	Corrected by GPRuler	0.2
r_2131	YDL066W	(YOR136W and YNL037C) or YLR174W or YDL066W or YNL009W	Corrected by GPRuler	0.2
r_2142	YER061C and YKL192C	(YPL231W and YKL182W) or YER061C	Corrected by GPRuler	0.25
r_2143	YER061C and YKL192C	(YPL231W and YKL182W) or YER061C	Corrected by GPRuler	0.25
r_2144	YER061C and YKL192C	(YPL231W and YKL182W) or YER061C	Corrected by GPRuler	0.25
r_2145	YKL055C	(YPL231W and YKL182W) or YKL055C	Corrected by GPRuler	0.3333333333333333
r_2146	YKL055C	(YPL231W and YKL182W) or YKL055C	Corrected by GPRuler	0.3333333333333333
r_2147	YKL055C	(YPL231W and YKL182W) or YKL055C	Corrected by GPRuler	0.3333333333333333
r_2149	YHR067W	(YPL231W and YKL182W) or YHR067W	Corrected by GPRuler	0.3333333333333333
r_2150	YHR067W	(YPL231W and YKL182W) or YHR067W	Corrected by GPRuler	0.3333333333333333
r_2152	YBR026C	(YKL182W and YPL231W) or YBR026C	Corrected by GPRuler	0.3333333333333333
r_2153	YBR026C	(YKL182W and YPL231W) or YBR026C	Corrected by GPRuler	0.3333333333333333
r_2154	YJL196C	YCR034W or YJL196C or YLR372W	Corrected by GPRuler	0.3333333333333333
r_2155	YJL196C	YCR034W or YJL196C or YLR372W	Corrected by GPRuler	0.3333333333333333
r_2156	YCR034W	YCR034W or YJL196C or YLR372W	Corrected by GPRuler	0.3333333333333333
r_2157	YCR034W or YLR372W	YCR034W or YJL196C or YLR372W	Corrected by GPRuler	0.6666666666666666
r_2158	YCR034W or YLR372W	YCR034W or YJL196C or YLR372W	Corrected by GPRuler	0.6666666666666666
r_2159	YCR034W or YLR372W	YCR034W or YJL196C or YLR372W	Corrected by GPRuler	0.6666666666666666
r_2160	YLR372W	YCR034W or YJL196C or YLR372W	Corrected by GPRuler	0.3333333333333333
r_2172	YJL097W		Corrected by GPRuler	0.0
r_2194	YOR317W		Corrected by GPRuler	0.0
r_2195	YMR246W or YOR317W		Corrected by GPRuler	0.0
r_2196	YMR246W or YOR317W		Corrected by GPRuler	0.0
r_2197	YMR246W or YOR317W		Corrected by GPRuler	0.0
r_2198	YMR246W or YOR317W		Corrected by GPRuler	0.0
r_2199	YMR246W or YOR317W		Corrected by GPRuler	0.0
r_2200	YOR317W	YIL009W or YMR246W or YOR317W	Corrected by GPRuler	0.3333333333333333
r_2201	YMR246W or YOR317W	YIL009W or YMR246W or YOR317W	Corrected by GPRuler	0.6666666666666666
r_2202	YMR246W or YOR317W	YIL009W or YMR246W or YOR317W	Corrected by GPRuler	0.6666666666666666
r_2203	YMR246W or YOR317W	YIL009W or YMR246W or YOR317W	Corrected by GPRuler	0.6666666666666666
r_2204	YMR246W or YOR317W	YIL009W or YMR246W or YOR317W	Corrected by GPRuler	0.6666666666666666
r_2205	YMR246W or YOR317W	YIL009W or YMR246W or YOR317W	Corrected by GPRuler	0.6666666666666666
r_2209	YIL009W	YIL009W or YER015W or YMR246W or YOR317W	Corrected by GPRuler	0.25
r_2210	YIL009W	YIL009W or YER015W or YMR246W or YOR317W	Corrected by GPRuler	0.25
r_2310	YKR067W	YBL011W or YKR067W	Corrected by GPRuler	0.5
r_2311	YKR067W	YBL011W or YKR067W	Corrected by GPRuler	0.5
r_2314	YKR067W	YBL011W or YKR067W	Corrected by GPRuler	0.5
r_2315	YKR067W	YBL011W or YKR067W	Corrected by GPRuler	0.5
r_2324	YIL124W		Corrected by GPRuler	0.0
r_2325	YIL124W		Corrected by GPRuler	0.0
r_2326	YIL124W		Corrected by GPRuler	0.0
r_2327	YIL124W		Corrected by GPRuler	0.0
r_2332	YOR175C	YOR175C or YPR139C	Corrected by GPRuler	0.5
r_2333	YDL052C or YOR175C	YOR175C or YPR139C	Corrected by GPRuler	0.3333333333333333
r_2334	YOR175C	YOR175C or YPR139C	Corrected by GPRuler	0.5
r_2335	YDL052C or YOR175C	YOR175C or YPR139C	Corrected by GPRuler	0.3333333333333333
r_2336	YOR175C	YOR175C or YPR139C	Corrected by GPRuler	0.5
r_2337	YDL052C or YOR175C	YOR175C or YPR139C	Corrected by GPRuler	0.3333333333333333
r_2338	YOR175C	YOR175C or YPR139C	Corrected by GPRuler	0.5
r_2339	YDL052C or YOR175C	YOR175C or YPR139C	Corrected by GPRuler	0.3333333333333333
r_2340	YDL052C or YKR089C or YOR081C	YDL052C or YKR089C or YOR081C or YPR139C	Corrected by GPRuler	0.75
r_2341	YDL052C or YKR089C or YOR081C	YDL052C or YKR089C or YOR081C or YPR139C	Corrected by GPRuler	0.75
r_2342	YDL052C or YKR089C or YOR081C	YDL052C or YKR089C or YOR081C or YPR139C	Corrected by GPRuler	0.75
r_2343	YDL052C or YKR089C or YOR081C	YDL052C or YKR089C or YOR081C or YPR139C	Corrected by GPRuler	0.75
r_2440	YBR029C	(YGR046W)	Corrected by GPRuler	0.0
r_2441	YBR029C	(YGR046W)	Corrected by GPRuler	0.0
r_2442	YBR029C	(YGR046W)	Corrected by GPRuler	0.0
r_2443	YBR029C	(YGR046W)	Corrected by GPRuler	0.0
r_2444	YBR029C	(YGR046W)	Corrected by GPRuler	0.0
r_2445	YBR029C	(YGR046W)	Corrected by GPRuler	0.0
r_2480	YGR170W		Corrected by GPRuler	0.0
r_2481	YGR170W		Corrected by GPRuler	0.0
r_2482	YGR170W		Corrected by GPRuler	0.0
r_2483	YGR170W		Corrected by GPRuler	0.0
r_2484	YGR170W		Corrected by GPRuler	0.0
r_2485	YGR170W		Corrected by GPRuler	0.0
r_2486	YGR170W		Corrected by GPRuler	0.0
r_2487	YGR170W		Corrected by GPRuler	0.0
r_2520	YHR123W		Corrected by GPRuler	0.0
r_2521	YHR123W		Corrected by GPRuler	0.0
r_2522	YHR123W		Corrected by GPRuler	0.0
r_2523	YHR123W		Corrected by GPRuler	0.0
r_2524	YHR123W		Corrected by GPRuler	0.0
r_2525	YHR123W		Corrected by GPRuler	0.0
r_2526	YHR123W		Corrected by GPRuler	0.0
r_2527	YHR123W		Corrected by GPRuler	0.0
r_2528	YHR123W or YNL130C	(YNL130C)	Corrected by GPRuler	0.5
r_2529	YHR123W or YNL130C	(YNL130C)	Corrected by GPRuler	0.5
r_2530	YHR123W or YNL130C	(YNL130C)	Corrected by GPRuler	0.5
r_2531	YHR123W or YNL130C	(YNL130C)	Corrected by GPRuler	0.5
r_2532	YHR123W or YNL130C	(YNL130C)	Corrected by GPRuler	0.5
r_2533	YHR123W or YNL130C	(YNL130C)	Corrected by GPRuler	0.5
r_2534	YHR123W or YNL130C	(YNL130C)	Corrected by GPRuler	0.5
r_2535	YHR123W or YNL130C	(YNL130C)	Corrected by GPRuler	0.5
r_2536	YCL004W		Corrected by GPRuler	0.0
r_2537	YCL004W		Corrected by GPRuler	0.0
r_2538	YCL004W		Corrected by GPRuler	0.0
r_2539	YCL004W		Corrected by GPRuler	0.0
r_2540	YCL004W		Corrected by GPRuler	0.0
r_2541	YCL004W		Corrected by GPRuler	0.0
r_2820	YJL100W or YLR305C	YNL267W or YJL100W or YKL203C or YLR305C	Corrected by GPRuler	0.5
r_2821	YJL100W or YLR305C	YNL267W or YJL100W or YKL203C or YLR305C	Corrected by GPRuler	0.5
r_2822	YJL100W or YLR305C	YNL267W or YJL100W or YKL203C or YLR305C	Corrected by GPRuler	0.5
r_2823	YJL100W or YLR305C	YNL267W or YJL100W or YKL203C or YLR305C	Corrected by GPRuler	0.5
r_2824	YJL100W or YLR305C	YNL267W or YJL100W or YKL203C or YLR305C	Corrected by GPRuler	0.5
r_2825	YJL100W or YLR305C	YNL267W or YJL100W or YKL203C or YLR305C	Corrected by GPRuler	0.5
r_2826	YJL100W or YLR305C	YNL267W or YJL100W or YKL203C or YLR305C	Corrected by GPRuler	0.5
r_2827	YJL100W or YLR305C	YNL267W or YJL100W or YKL203C or YLR305C	Corrected by GPRuler	0.5
r_2828	YJL100W	YJL100W or YKL203C	Corrected by GPRuler	0.5
r_2829	YJL100W	YJL100W or YKL203C	Corrected by GPRuler	0.5
r_2830	YJL100W	YJL100W or YKL203C	Corrected by GPRuler	0.5
r_2831	YJL100W	YJL100W or YKL203C	Corrected by GPRuler	0.5
r_2832	YJL100W	YJL100W or YKL203C	Corrected by GPRuler	0.5
r_2833	YJL100W	YJL100W or YKL203C	Corrected by GPRuler	0.5
r_2834	YJL100W	YJL100W or YKL203C	Corrected by GPRuler	0.5
r_2835	YJL100W	YJL100W or YKL203C	Corrected by GPRuler	0.5
r_2844	YNL267W	YNL267W or YKL203C	Corrected by GPRuler	0.5
r_2845	YNL267W	YNL267W or YKL203C	Corrected by GPRuler	0.5
r_2846	YNL267W	YNL267W or YKL203C	Corrected by GPRuler	0.5
r_2847	YNL267W	YNL267W or YKL203C	Corrected by GPRuler	0.5
r_2848	YNL267W	YNL267W or YKL203C	Corrected by GPRuler	0.5
r_2849	YNL267W	YNL267W or YKL203C	Corrected by GPRuler	0.5
r_2850	YNL267W	YNL267W or YKL203C	Corrected by GPRuler	0.5
r_2851	YNL267W	YNL267W or YKL203C	Corrected by GPRuler	0.5
r_3042	YMR008C	YMR008C or YMR006C or YOL011W or YML059C	Corrected by GPRuler	0.25
r_3043	YMR008C	YMR008C or YMR006C or YOL011W or YML059C	Corrected by GPRuler	0.25
r_3044	YMR008C	YMR008C or YMR006C or YOL011W or YML059C	Corrected by GPRuler	0.25
r_3045	YMR008C	YMR008C or YMR006C or YOL011W or YML059C	Corrected by GPRuler	0.25
r_3054	YMR006C or YMR008C	YMR008C or YMR006C or YOL011W or YML059C	Corrected by GPRuler	0.5
r_3055	YMR006C or YMR008C	YOL011W or YOR059C or YMR008C or YMR006C or YML059C	Corrected by GPRuler	0.4
r_3056	YMR006C or YMR008C	YMR008C or YMR006C or YOL011W or YML059C	Corrected by GPRuler	0.5
r_3057	YMR006C or YMR008C	YOL011W or YOR059C or YMR008C or YMR006C or YML059C	Corrected by GPRuler	0.4
r_3104	YKR031C		Corrected by GPRuler	0.0
r_3105	YKR031C		Corrected by GPRuler	0.0
r_3106	YKR031C		Corrected by GPRuler	0.0
r_3107	YKR031C		Corrected by GPRuler	0.0
r_3108	YKR031C		Corrected by GPRuler	0.0
r_3109	YKR031C		Corrected by GPRuler	0.0
r_3110	YKR031C		Corrected by GPRuler	0.0
r_3111	YKR031C		Corrected by GPRuler	0.0
r_3240	YER037W	YAR071W or YPR073C or YBR092C or YHR215W or YBR093C or YER037W	Corrected by GPRuler	0.16666666666666666
r_3241	YER037W	YAR071W or YPR073C or YBR092C or YHR215W or YBR093C or YER037W	Corrected by GPRuler	0.16666666666666666
r_3242	YER037W	YAR071W or YPR073C or YBR092C or YHR215W or YBR093C or YER037W	Corrected by GPRuler	0.16666666666666666
r_3243	YER037W	YAR071W or YPR073C or YBR092C or YHR215W or YBR093C or YER037W	Corrected by GPRuler	0.16666666666666666
r_3244	YDR284C		Corrected by GPRuler	0.0
r_3245	YDR284C		Corrected by GPRuler	0.0
r_3246	YDR284C		Corrected by GPRuler	0.0
r_3247	YDR284C		Corrected by GPRuler	0.0
r_3248	YDR503C		Corrected by GPRuler	0.0
r_3249	YDR503C		Corrected by GPRuler	0.0
r_3250	YDR503C		Corrected by GPRuler	0.0
r_3251	YDR503C		Corrected by GPRuler	0.0
r_3252	YKL140W or YLL012W	YLL012W or YKR089C or YOR081C or YKL140W	Corrected by GPRuler	0.5
r_3253	YKL140W or YLL012W	YLL012W or YKR089C or YOR081C or YKL140W	Corrected by GPRuler	0.5
r_3254	YLL012W	YLL012W or YKR089C or YOR081C or YKL140W	Corrected by GPRuler	0.25
r_3255	YLL012W	YLL012W or YKR089C or YOR081C or YKL140W	Corrected by GPRuler	0.25
r_3256	YLL012W	YLL012W or YKR089C or YOR081C or YKL140W	Corrected by GPRuler	0.25
r_3257	YLL012W	YLL012W or YKR089C or YOR081C or YKL140W	Corrected by GPRuler	0.25
r_3258	YLL012W	YLL012W or YKR089C or YOR081C or YKL140W	Corrected by GPRuler	0.25
r_3259	YLL012W	YLL012W or YKR089C or YOR081C or YKL140W	Corrected by GPRuler	0.25
r_3260	YLL012W	YLL012W or YKR089C or YOR081C or YKL140W	Corrected by GPRuler	0.25
r_3261	YLL012W	YLL012W or YKR089C or YOR081C or YKL140W	Corrected by GPRuler	0.25
r_3262	YLR020C	YLL012W or YLR020C or YKL140W	Corrected by GPRuler	0.3333333333333333
r_3263	YLR020C	YLL012W or YLR020C or YKL140W	Corrected by GPRuler	0.3333333333333333
r_3264	YBR204C or YKR089C or YMR313C or YOR081C	YKL140W or YBR204C or YJR107W or YMR313C or YIL124W or YKR089C or YOR081C	Corrected by GPRuler	0.5714285714285714
r_3265	YBR204C or YKR089C or YMR313C or YOR081C	YKL140W or YBR204C or YJR107W or YMR313C or YIL124W or YKR089C or YOR081C	Corrected by GPRuler	0.5714285714285714
r_3266	YBR204C or YKR089C or YMR313C or YOR081C	YKL140W or YBR204C or YJR107W or YMR313C or YIL124W or YKR089C or YOR081C	Corrected by GPRuler	0.5714285714285714
r_3267	YBR204C or YKR089C or YMR313C or YOR081C	YKL140W or YBR204C or YJR107W or YMR313C or YIL124W or YKR089C or YOR081C	Corrected by GPRuler	0.5714285714285714
r_3268	YBR204C or YKR089C or YMR313C or YOR081C	YKL140W or YBR204C or YJR107W or YMR313C or YIL124W or YKR089C or YOR081C	Corrected by GPRuler	0.5714285714285714
r_3269	YBR204C or YKR089C or YMR313C or YOR081C	YKL140W or YBR204C or YJR107W or YMR313C or YIL124W or YKR089C or YOR081C	Corrected by GPRuler	0.5714285714285714
r_3270	YBR204C or YKR089C or YMR313C or YOR081C	YKL140W or YBR204C or YJR107W or YMR313C or YIL124W or YKR089C or YOR081C	Corrected by GPRuler	0.5714285714285714
r_3271	YBR204C or YKR089C or YMR313C or YOR081C	YKL140W or YBR204C or YJR107W or YMR313C or YIL124W or YKR089C or YOR081C	Corrected by GPRuler	0.5714285714285714
r_3272	YBR204C or YKR089C or YMR313C or YOR081C	YKL140W or YBR204C or YJR107W or YMR313C or YIL124W or YKR089C or YOR081C	Corrected by GPRuler	0.5714285714285714
r_3273	YBR204C or YKR089C or YMR313C or YOR081C	YKL140W or YBR204C or YJR107W or YMR313C or YIL124W or YKR089C or YOR081C	Corrected by GPRuler	0.5714285714285714
r_3274	YBR204C or YKR089C or YMR313C or YOR081C	YKL140W or YBR204C or YJR107W or YMR313C or YIL124W or YKR089C or YOR081C	Corrected by GPRuler	0.5714285714285714
r_3275	YBR204C or YKR089C or YMR313C or YOR081C	YKL140W or YBR204C or YJR107W or YMR313C or YIL124W or YKR089C or YOR081C	Corrected by GPRuler	0.5714285714285714
r_3276	YBR204C or YKR089C or YMR313C or YOR081C	YKL140W or YBR204C or YJR107W or YMR313C or YIL124W or YKR089C or YOR081C	Corrected by GPRuler	0.5714285714285714
r_3277	YBR204C or YKR089C or YMR313C or YOR081C	YKL140W or YBR204C or YJR107W or YMR313C or YIL124W or YKR089C or YOR081C	Corrected by GPRuler	0.5714285714285714
r_3278	YBR204C or YKR089C or YMR313C or YOR081C	YKL140W or YBR204C or YJR107W or YMR313C or YIL124W or YKR089C or YOR081C	Corrected by GPRuler	0.5714285714285714
r_3279	YBR204C or YKR089C or YMR313C or YOR081C	YKL140W or YBR204C or YJR107W or YMR313C or YIL124W or YKR089C or YOR081C	Corrected by GPRuler	0.5714285714285714
r_3280	YBR204C or YKR089C or YMR313C or YOR081C	YKL140W or YBR204C or YJR107W or YMR313C or YIL124W or YKR089C or YOR081C	Corrected by GPRuler	0.5714285714285714
r_3281	YBR204C or YKR089C or YMR313C or YOR081C	YKL140W or YBR204C or YJR107W or YMR313C or YIL124W or YKR089C or YOR081C	Corrected by GPRuler	0.5714285714285714
r_3282	YBR204C or YKR089C or YMR313C or YOR081C	YKL140W or YBR204C or YJR107W or YMR313C or YIL124W or YKR089C or YOR081C	Corrected by GPRuler	0.5714285714285714
r_3283	YBR204C or YKR089C or YMR313C or YOR081C	YKL140W or YBR204C or YJR107W or YMR313C or YIL124W or YKR089C or YOR081C	Corrected by GPRuler	0.5714285714285714
r_3284	YBR204C or YKR089C or YMR313C or YOR081C	YKL140W or YBR204C or YJR107W or YMR313C or YIL124W or YKR089C or YOR081C	Corrected by GPRuler	0.5714285714285714
r_3285	YBR204C or YKR089C or YMR313C or YOR081C	YKL140W or YBR204C or YJR107W or YMR313C or YIL124W or YKR089C or YOR081C	Corrected by GPRuler	0.5714285714285714
[truncated: 1,494 more rows]
