# Supplementary material for: GPRuler: Metabolic gene-protein-reaction rules automatic reconstruction
Source: PLoS Comput Biol. 2021 Nov 8;17(11):e1009550. doi: 10.1371/journal.pcbi.1009550 (PMC8601613; doi:10.1371/journal.pcbi.1009550)
Supplement: S5 File — Each row shows in the column Rxn the reaction for which the GPR rule has been generated, in the column rule_original the corresponding original rule in the model, in the column rule_GPRuler the rule reconstructed by GPRuler and in the column Evaluation the the label assigned after comparison between the rule in the rule_original and in the rule_GPRuler column (Perfect match, Corrected by GPRuler, Not automatically reconstructed by GPRuler). (CSV) [file pcbi.1009550.s005.csv]

Rxn	rule_original	rule_GPRuler	Evaluation	JaccardScore	HammingDistance
r_0007	YIL020C	(YIL020C)	Perfect match	1.0	0.0
r_0012	YHR037W	YHR037W	Perfect match	1.0	0.0
r_0014	YOL066C	(YOL066C)	Perfect match	1.0	0.0
r_0015	YBR153W	YBR153W	Perfect match	1.0	0.0
r_0017	YNL256W	(YNL256W)	Perfect match	1.0	0.0
r_0019	YHR063C	YHR063C	Perfect match	1.0	0.0
r_0023	YGL009C	(YGL009C)	Perfect match	1.0	0.0
r_0032	YOL064C	(YOL064C)	Perfect match	1.0	0.0
r_0033	YGL248W or YOR360C	YGL248W or YOR360C	Perfect match	1.0	0.0
r_0038	YDR487C	(YDR487C)	Perfect match	1.0	0.0
r_0039	YDR127W	(YDR127W)	Perfect match	1.0	0.0
r_0040	YDR127W	(YDR127W)	Perfect match	1.0	0.0
r_0041	YBR265W	YBR265W	Perfect match	1.0	0.0
r_0042	YBR249C or YDR035W	YBR249C or YDR035W	Perfect match	1.0	0.0
r_0045	YLR231C	(YLR231C)	Perfect match	1.0	0.0
r_0058	YJR025C	(YJR025C)	Perfect match	1.0	0.0
r_0059	YER175C	(YER175C)	Perfect match	1.0	0.0
r_0060	YGL009C	(YGL009C)	Perfect match	1.0	0.0
r_0061	YCL018W	YCL018W	Perfect match	1.0	0.0
r_0063	YBR176W	(YBR176W)	Perfect match	1.0	0.0
r_0065	YDR127W	(YDR127W)	Perfect match	1.0	0.0
r_0066	YNR033W	(YNR033W)	Perfect match	1.0	0.0
r_0067	YMR289W	(YMR289W)	Perfect match	1.0	0.0
r_0068	YGR019W	(YGR019W)	Perfect match	1.0	0.0
r_0069	YCR053W	(YCR053W)	Perfect match	1.0	0.0
r_0070			Perfect match	1.0	0.0
r_0075	YLR017W	(YLR017W)	Perfect match	1.0	0.0
r_0077	YOR155C	(YOR155C)	Perfect match	1.0	0.0
r_0079	YGR061C	(YGR061C)	Perfect match	1.0	0.0
r_0080	YGL125W or YPL023C	YGL125W or YPL023C	Perfect match	1.0	0.0
r_0081	YDR232W	(YDR232W)	Perfect match	1.0	0.0
r_0084	YER183C	(YER183C)	Perfect match	1.0	0.0
r_0085	YER091C	(YER091C)	Perfect match	1.0	0.0
r_0086	YJR024C	(YJR024C)	Perfect match	1.0	0.0
r_0087	YPR118W	(YPR118W)	Perfect match	1.0	0.0
r_0095	YGR087C or YLR044C or YLR134W	YLR044C or YLR134W or YGR087C	Perfect match	1.0	0.0
r_0096	YLR355C	YLR355C	Perfect match	1.0	0.0
r_0100	YIL160C	(YIL160C)	Perfect match	1.0	0.0
r_0101	YIL160C	(YIL160C)	Perfect match	1.0	0.0
r_0102	YIL160C	(YIL160C)	Perfect match	1.0	0.0
r_0104	YPL028W	(YPL028W)	Perfect match	1.0	0.0
r_0105	YIL160C	(YIL160C)	Perfect match	1.0	0.0
r_0106	YIL160C	(YIL160C)	Perfect match	1.0	0.0
r_0107	YIL160C	(YIL160C)	Perfect match	1.0	0.0
r_0112	YAL054C or YLR153C	YAL054C or YLR153C	Perfect match	1.0	0.0
r_0113	YAL054C	(YAL054C)	Perfect match	1.0	0.0
r_0115	YER069W	(YER069W)	Perfect match	1.0	0.0
r_0118	YOL140W	(YOL140W)	Perfect match	1.0	0.0
r_0120	YGL205W	(YGL205W)	Perfect match	1.0	0.0
r_0121	YGL205W	(YGL205W)	Perfect match	1.0	0.0
r_0122	YGL205W	(YGL205W)	Perfect match	1.0	0.0
r_0123	YGL205W	(YGL205W)	Perfect match	1.0	0.0
r_0124	YGL205W	(YGL205W)	Perfect match	1.0	0.0
r_0127	YCR048W or YNR019W	YCR048W or YNR019W	Perfect match	1.0	0.0
r_0134	YCR048W	(YCR048W)	Perfect match	1.0	0.0
r_0137	YJL091C	(YJL091C)	Perfect match	1.0	0.0
r_0138	YNL141W	(YNL141W)	Perfect match	1.0	0.0
r_0140	YNL141W	(YNL141W)	Perfect match	1.0	0.0
r_0142	YJR105W	(YJR105W)	Perfect match	1.0	0.0
r_0143	YML035C	(YML035C)	Perfect match	1.0	0.0
r_0144	YER043C	(YER043C)	Perfect match	1.0	0.0
r_0145	YOL052C	(YOL052C)	Perfect match	1.0	0.0
r_0146	YNR058W	(YNR058W)	Perfect match	1.0	0.0
r_0147	YJL005W	(YJL005W)	Perfect match	1.0	0.0
r_0150	YER170W	(YER170W)	Perfect match	1.0	0.0
r_0151	YLR359W	(YLR359W)	Perfect match	1.0	0.0
r_0152	YLR359W	(YLR359W)	Perfect match	1.0	0.0
r_0153	YNL220W	(YNL220W)	Perfect match	1.0	0.0
r_0154	YKL001C	(YKL001C)	Perfect match	1.0	0.0
r_0155	YGR247W	(YGR247W)	Perfect match	1.0	0.0
r_0156	YFL030W	(YFL030W)	Perfect match	1.0	0.0
r_0157	YOR335C	(YOR335C)	Perfect match	1.0	0.0
r_0188	YDR481C	(YDR481C)	Perfect match	1.0	0.0
r_0189	YIR029W	(YIR029W)	Perfect match	1.0	0.0
r_0190	YIR027C	(YIR027C)	Perfect match	1.0	0.0
r_0191	YBR208C	(YBR208C)	Perfect match	1.0	0.0
r_0200			Perfect match	1.0	0.0
r_0202	YDR354W	(YDR354W)	Perfect match	1.0	0.0
r_0203	YER090W and YKL211C	YKL211C and YER090W	Perfect match	1.0	0.0
r_0205	YHR104W	YHR104W	Perfect match	1.0	0.0
r_0206	YPL111W	(YPL111W)	Perfect match	1.0	0.0
r_0207	YHR018C	(YHR018C)	Perfect match	1.0	0.0
r_0208	YOL058W	(YOL058W)	Perfect match	1.0	0.0
r_0209	YDR341C	(YDR341C)	Perfect match	1.0	0.0
r_0211	YGR124W or YPR145W	YGR124W or YPR145W	Perfect match	1.0	0.0
r_0212	YHR019C	(YHR019C)	Perfect match	1.0	0.0
r_0213	YCR024C	(YCR024C)	Perfect match	1.0	0.0
r_0214	YJL130C	(YJL130C)	Perfect match	1.0	0.0
r_0215	YER052C	(YER052C)	Perfect match	1.0	0.0
r_0216	YLR027C	(YLR027C)	Perfect match	1.0	0.0
r_0217	YKL106W	(YKL106W)	Perfect match	1.0	0.0
r_0218	YLR027C	(YLR027C)	Perfect match	1.0	0.0
r_0219	YDR158W	YDR158W	Perfect match	1.0	0.0
r_0220	YLL018C	(YLL018C)	Perfect match	1.0	0.0
r_0221	YPL104W	(YPL104W)	Perfect match	1.0	0.0
r_0225	YER055C	(YER055C)	Perfect match	1.0	0.0
r_0230	YDL141W	(YDL141W)	Perfect match	1.0	0.0
r_0242	YLR056W	YLR056W	Perfect match	1.0	0.0
r_0244	YGL012W	YGL012W	Perfect match	1.0	0.0
r_0253	YML042W	(YML042W)	Perfect match	1.0	0.0
r_0271	YLR307W or YLR308W	YLR307W or YLR308W	Perfect match	1.0	0.0
r_0272	YBR023C or YBR038W or YNL192W	YBR038W or YBR023C or YNL192W	Perfect match	1.0	0.0
r_0273	YLR133W	(YLR133W)	Perfect match	1.0	0.0
r_0274	YGR202C	(YGR202C)	Perfect match	1.0	0.0
r_0278	YPR060C	(YPR060C)	Perfect match	1.0	0.0
r_0279	YGL148W	(YGL148W)	Perfect match	1.0	0.0
r_0280	YLR304C	(YLR304C)	Perfect match	1.0	0.0
r_0301	YCR005C	(YCR005C)	Perfect match	1.0	0.0
r_0302	YLR304C	(YLR304C)	Perfect match	1.0	0.0
r_0303	YLR304C	(YLR304C)	Perfect match	1.0	0.0
r_0304	YDR044W	(YDR044W)	Perfect match	1.0	0.0
r_0306	YBL039C or YJR103W	YJR103W or YBL039C	Perfect match	1.0	0.0
r_0307	YBL039C or YJR103W	YJR103W or YBL039C	Perfect match	1.0	0.0
r_0308	YFR055W or YGL184C	YGL184C or YFR055W	Perfect match	1.0	0.0
r_0309	YGR155W	(YGR155W)	Perfect match	1.0	0.0
r_0310	YAL012W	(YAL012W)	Perfect match	1.0	0.0
r_0313	YNL247W	(YNL247W)	Perfect match	1.0	0.0
r_0314	YLR245C	(YLR245C)	Perfect match	1.0	0.0
r_0318	YPR062W	(YPR062W)	Perfect match	1.0	0.0
r_0322	YKL060C	(YKL060C)	Perfect match	1.0	0.0
r_0323	YDL246C or YJR159W	YDL246C or YJR159W	Perfect match	1.0	0.0
r_0326	YHR144C	(YHR144C)	Perfect match	1.0	0.0
r_0328	YNL141W	(YNL141W)	Perfect match	1.0	0.0
r_0329	YLR245C	(YLR245C)	Perfect match	1.0	0.0
r_0330	YDR454C	(YDR454C)	Perfect match	1.0	0.0
r_0332	YCR036W	(YCR036W)	Perfect match	1.0	0.0
r_0334	YDR196C	(YDR196C)	Perfect match	1.0	0.0
r_0335	YNR057C	(YNR057C)	Perfect match	1.0	0.0
r_0344	YOR236W	YOR236W	Perfect match	1.0	0.0
r_0345	YOR236W	YOR236W	Perfect match	1.0	0.0
r_0347	YNL256W	(YNL256W)	Perfect match	1.0	0.0
r_0349	YLR420W	(YLR420W)	Perfect match	1.0	0.0
r_0350	YNL256W	(YNL256W)	Perfect match	1.0	0.0
r_0351	YNL256W	(YNL256W)	Perfect match	1.0	0.0
r_0352	YJR016C	(YJR016C)	Perfect match	1.0	0.0
r_0353	YJR016C	(YJR016C)	Perfect match	1.0	0.0
r_0354	YFL053W or YML070W	YFL053W or YML070W	Perfect match	1.0	0.0
r_0361	YPR183W	(YPR183W)	Perfect match	1.0	0.0
r_0363	YJR057W	(YJR057W)	Perfect match	1.0	0.0
r_0364	YJR069C or YBR252W	YJR069C or YBR252W	Perfect match	1.0	0.0
r_0366	YPL281C or YGR254W or YHR174W or YMR323W or YOR393W	YPL281C or YMR323W or YHR174W or YOR393W or YGR254W	Perfect match	1.0	0.0
r_0373	YPL069C	(YPL069C)	Perfect match	1.0	0.0
r_0399	YER015W	(YER015W)	Perfect match	1.0	0.0
r_0400	YER015W	(YER015W)	Perfect match	1.0	0.0
r_0402	YER015W	(YER015W)	Perfect match	1.0	0.0
r_0410	YER015W	(YER015W)	Perfect match	1.0	0.0
r_0412	YER015W	(YER015W)	Perfect match	1.0	0.0
r_0436	YOR176W	(YOR176W)	Perfect match	1.0	0.0
r_0440	YDL045C	(YDL045C)	Perfect match	1.0	0.0
r_0441	YLR011W	(YLR011W)	Perfect match	1.0	0.0
r_0442	YLR011W	(YLR011W)	Perfect match	1.0	0.0
r_0445	YOR388C	YOR388C	Perfect match	1.0	0.0
r_0447	YBR084W	(YBR084W)	Perfect match	1.0	0.0
r_0448	YLR345W or YJL155C	YLR345W or YJL155C	Perfect match	1.0	0.0
r_0449	YLR377C	(YLR377C)	Perfect match	1.0	0.0
r_0450	YKL060C	(YKL060C)	Perfect match	1.0	0.0
r_0451	YPL262W	(YPL262W)	Perfect match	1.0	0.0
r_0452	YPL262W	(YPL262W)	Perfect match	1.0	0.0
r_0453	YKL216W	(YKL216W)	Perfect match	1.0	0.0
r_0460	YJL101C	(YJL101C)	Perfect match	1.0	0.0
r_0461			Perfect match	1.0	0.0
r_0465			Perfect match	1.0	0.0
r_0466	YNL241C	YNL241C	Perfect match	1.0	0.0
r_0467	YBR196C	(YBR196C)	Perfect match	1.0	0.0
r_0469	YMR250W	(YMR250W)	Perfect match	1.0	0.0
r_0471	YAL062W or YOR375C	YAL062W or YOR375C	Perfect match	1.0	0.0
r_0473	YOR323C	YOR323C	Perfect match	1.0	0.0
r_0476	YPR035W	(YPR035W)	Perfect match	1.0	0.0
r_0477	YMR084W or YKL104C	YMR084W or YKL104C	Perfect match	1.0	0.0
r_0478	YOR168W	(YOR168W)	Perfect match	1.0	0.0
r_0479	YGL245W	(YGL245W)	Perfect match	1.0	0.0
r_0485	YOL049W	(YOL049W)	Perfect match	1.0	0.0
r_0486	YGR192C or YJL052W or YJR009C	YGR192C or YJR009C or YJL052W	Perfect match	1.0	0.0
r_0487	YOR120W	YOR120W	Perfect match	1.0	0.0
r_0488	YHL032C	(YHL032C)	Perfect match	1.0	0.0
r_0489	YER062C or YIL053W	YIL053W or YER062C	Perfect match	1.0	0.0
r_0490	YIL155C	(YIL155C)	Perfect match	1.0	0.0
r_0491	YDL022W or YOL059W	YOL059W or YDL022W	Perfect match	1.0	0.0
r_0497	YPL110C	(YPL110C)	Perfect match	1.0	0.0
r_0499	YDR408C	(YDR408C)	Perfect match	1.0	0.0
r_0500			Perfect match	1.0	0.0
r_0501	YAL044C and YDR019C and YFL018C and YMR189W	YDR019C and YAL044C and YFL018C and YMR189W	Perfect match	1.0	0.0
r_0502	YLR058C	(YLR058C)	Perfect match	1.0	0.0
r_0503	YBR263W	(YBR263W)	Perfect match	1.0	0.0
r_0512	YBR121C or YPR081C	YPR081C or YBR121C	Perfect match	1.0	0.0
r_0514	YMR217W	(YMR217W)	Perfect match	1.0	0.0
r_0518	YMR281W	(YMR281W)	Perfect match	1.0	0.0
r_0519	YCL052C and YJR013W	YJR013W and YCL052C	Perfect match	1.0	0.0
r_0523	YDR302W or YLL031C	YLL031C or YDR302W	Perfect match	1.0	0.0
r_0524	YGR267C	(YGR267C)	Perfect match	1.0	0.0
r_0525	YBL033C	(YBL033C)	Perfect match	1.0	0.0
r_0526	YDL238C	(YDL238C)	Perfect match	1.0	0.0
r_0528	YDR454C	(YDR454C)	Perfect match	1.0	0.0
r_0531	YPL172C	(YPL172C)	Perfect match	1.0	0.0
r_0536	YCL030C	YCL030C	Perfect match	1.0	0.0
r_0537	YFR025C	(YFR025C)	Perfect match	1.0	0.0
r_0538	YIL116W	(YIL116W)	Perfect match	1.0	0.0
r_0539	YPR033C	(YPR033C)	Perfect match	1.0	0.0
r_0540	YPR033C	(YPR033C)	Perfect match	1.0	0.0
r_0543	YDL131W or YDL182W	YDL182W or YDL131W	Perfect match	1.0	0.0
r_0544	YLL062C or YPL273W	YPL273W or YLL062C	Perfect match	1.0	0.0
r_0545	YIL094C	YIL094C	Perfect match	1.0	0.0
r_0546	YJR139C	YJR139C	Perfect match	1.0	0.0
r_0547	YJR139C	YJR139C	Perfect match	1.0	0.0
r_0548	YHR025W	(YHR025W)	Perfect match	1.0	0.0
r_0549	YNL277W	(YNL277W)	Perfect match	1.0	0.0
r_0553	YDR272W	(YDR272W)	Perfect match	1.0	0.0
r_0554	YOR040W	(YOR040W)	Perfect match	1.0	0.0
r_0555	YNR041C	(YNR041C)	Perfect match	1.0	0.0
r_0556	YPL214C	(YPL214C)	Perfect match	1.0	0.0
r_0557	YDL205C	(YDL205C)	Perfect match	1.0	0.0
r_0562	YDR399W	(YDR399W)	Perfect match	1.0	0.0
r_0563	YBR248C	(YBR248C)	Perfect match	1.0	0.0
r_0564	YOR202W	(YOR202W)	Perfect match	1.0	0.0
r_0565	YHR216W or YLR432W or YML056C	YML056C or YHR216W or YLR432W	Perfect match	1.0	0.0
r_0566	YKL211C	(YKL211C)	Perfect match	1.0	0.0
r_0569	YMR267W	(YMR267W)	Perfect match	1.0	0.0
r_0571	YDR315C	(YDR315C)	Perfect match	1.0	0.0
r_0572	YDR173C	(YDR173C)	Perfect match	1.0	0.0
r_0573	YDR173C	(YDR173C)	Perfect match	1.0	0.0
r_0574	YDR173C	(YDR173C)	Perfect match	1.0	0.0
r_0575	YDR173C	(YDR173C)	Perfect match	1.0	0.0
r_0656	YOR126C	(YOR126C)	Perfect match	1.0	0.0
r_0657	YOR126C	(YOR126C)	Perfect match	1.0	0.0
r_0658	YNL037C and YOR136W	YNL037C and YOR136W	Perfect match	1.0	0.0
r_0661	YNL009W	YNL009W	Perfect match	1.0	0.0
r_0662	YER065C	(YER065C)	Perfect match	1.0	0.0
r_0663	YJR148W	(YJR148W)	Perfect match	1.0	0.0
r_0665	YBL076C	(YBL076C)	Perfect match	1.0	0.0
r_0666	YPL040C	(YPL040C)	Perfect match	1.0	0.0
r_0667	YPL117C	(YPL117C)	Perfect match	1.0	0.0
r_0668	YGR244C and YOR142W	YOR142W and YGR244C	Perfect match	1.0	0.0
r_0669	YLR355C	YLR355C	Perfect match	1.0	0.0
r_0670	YLR231C	(YLR231C)	Perfect match	1.0	0.0
r_0672	YHR037W	YHR037W	Perfect match	1.0	0.0
r_0674	YLR089C	(YLR089C)	Perfect match	1.0	0.0
r_0675	YEL046C	(YEL046C)	Perfect match	1.0	0.0
r_0676	YMR226C	YMR226C	Perfect match	1.0	0.0
r_0680	YLR155C or YLR157C or YLR158C or YLR160C	YLR158C or YLR157C or YLR160C or YLR155C	Perfect match	1.0	0.0
r_0681	YLR027C	(YLR027C)	Perfect match	1.0	0.0
r_0682	YKL106W	(YKL106W)	Perfect match	1.0	0.0
r_0683	YLR027C	(YLR027C)	Perfect match	1.0	0.0
r_0694	YJR078W	(YJR078W)	Perfect match	1.0	0.0
r_0697	YML004C	(YML004C)	Perfect match	1.0	0.0
r_0699	YJR148W	(YJR148W)	Perfect match	1.0	0.0
r_0701	YPL160W	(YPL160W)	Perfect match	1.0	0.0
r_0702	YLR382C	(YLR382C)	Perfect match	1.0	0.0
r_0707	YNL045W	(YNL045W)	Perfect match	1.0	0.0
r_0708	YNL045W	(YNL045W)	Perfect match	1.0	0.0
r_0711	YDR037W	(YDR037W)	Perfect match	1.0	0.0
r_0712	YNL073W	(YNL073W)	Perfect match	1.0	0.0
r_0715	YDL078C	YDL078C	Perfect match	1.0	0.0
r_0716	YIR031C or YNL117W	YIR031C or YNL117W	Perfect match	1.0	0.0
r_0718	YKL029C	YKL029C	Perfect match	1.0	0.0
r_0719	YKL029C	YKL029C	Perfect match	1.0	0.0
r_0722	YDL055C	(YDL055C)	Perfect match	1.0	0.0
r_0723	YER003C	(YER003C)	Perfect match	1.0	0.0
r_0724	YBR084W	(YBR084W)	Perfect match	1.0	0.0
r_0726	YDR502C or YLR180W	YDR502C or YLR180W	Perfect match	1.0	0.0
r_0728	YBL013W	(YBL013W)	Perfect match	1.0	0.0
r_0729	YGR264C	(YGR264C)	Perfect match	1.0	0.0
r_0730	YGR171C	(YGR171C)	Perfect match	1.0	0.0
r_0731	YKR080W	YKR080W	Perfect match	1.0	0.0
r_0733	YBR084W	YBR084W	Perfect match	1.0	0.0
r_0734	YPR006C	(YPR006C)	Perfect match	1.0	0.0
r_0735	YMR208W	(YMR208W)	Perfect match	1.0	0.0
r_0739	YNR043W	(YNR043W)	Perfect match	1.0	0.0
r_0757	YDR287W or YHR046C	YHR046C or YDR287W	Perfect match	1.0	0.0
r_0759	YER069W	YER069W	Perfect match	1.0	0.0
r_0760	YFL017C	(YFL017C)	Perfect match	1.0	0.0
r_0761	YJL071W or YMR062C	YMR062C or YJL071W	Perfect match	1.0	0.0
r_0764	YGL067W	YGL067W	Perfect match	1.0	0.0
r_0765	YEL041W or YJR049C	YJR049C or YEL041W	Perfect match	1.0	0.0
r_0768	YHR074W	(YHR074W)	Perfect match	1.0	0.0
r_0769	YHR074W	(YHR074W)	Perfect match	1.0	0.0
r_0771	YEL041W or YJR049C	YJR049C or YEL041W	Perfect match	1.0	0.0
r_0774	YOR209C	(YOR209C)	Perfect match	1.0	0.0
r_0783	YCL047C or YLR328W	YLR328W or YCL047C	Perfect match	1.0	0.0
r_0786	YFR047C	(YFR047C)	Perfect match	1.0	0.0
r_0788	YER005W	(YER005W)	Perfect match	1.0	0.0
r_0790	YER005W	(YER005W)	Perfect match	1.0	0.0
r_0792	YER005W	(YER005W)	Perfect match	1.0	0.0
r_0793	YER005W	(YER005W)	Perfect match	1.0	0.0
r_0795	YKL067W	(YKL067W)	Perfect match	1.0	0.0
r_0796	YKL067W	(YKL067W)	Perfect match	1.0	0.0
r_0797	YKL067W	(YKL067W)	Perfect match	1.0	0.0
r_0798	YKL067W	(YKL067W)	Perfect match	1.0	0.0
r_0799	YKL067W	(YKL067W)	Perfect match	1.0	0.0
r_0800	YKL067W	(YKL067W)	Perfect match	1.0	0.0
r_0801	YKL067W	(YKL067W)	Perfect match	1.0	0.0
r_0802	YKL067W	(YKL067W)	Perfect match	1.0	0.0
r_0803	YKL067W	(YKL067W)	Perfect match	1.0	0.0
r_0805	YER005W	(YER005W)	Perfect match	1.0	0.0
r_0806	YER005W	(YER005W)	Perfect match	1.0	0.0
r_0807	YER005W	(YER005W)	Perfect match	1.0	0.0
r_0811	YKL067W	(YKL067W)	Perfect match	1.0	0.0
r_0812	YLR303W	(YLR303W)	Perfect match	1.0	0.0
r_0813	YLR303W	(YLR303W)	Perfect match	1.0	0.0
r_0816	YJL088W	(YJL088W)	Perfect match	1.0	0.0
r_0817	YKL184W	(YKL184W)	Perfect match	1.0	0.0
r_0818	YMR062C	(YMR062C)	Perfect match	1.0	0.0
r_0819	YLR438W	(YLR438W)	Perfect match	1.0	0.0
r_0820	YML106W or YMR271C	YMR271C or YML106W	Perfect match	1.0	0.0
r_0821	YEL021W	(YEL021W)	Perfect match	1.0	0.0
r_0841	YGR277C	(YGR277C)	Perfect match	1.0	0.0
r_0842	YDR531W	(YDR531W)	Perfect match	1.0	0.0
r_0843	YIL145C	(YIL145C)	Perfect match	1.0	0.0
r_0844	YJR019C	(YJR019C)	Perfect match	1.0	0.0
r_0845	YJR019C	(YJR019C)	Perfect match	1.0	0.0
r_0847	YJR019C	(YJR019C)	Perfect match	1.0	0.0
r_0848	YJR019C	(YJR019C)	Perfect match	1.0	0.0
r_0849	YJR019C	(YJR019C)	Perfect match	1.0	0.0
r_0853	YPR047W	(YPR047W)	Perfect match	1.0	0.0
r_0855	YGL234W	(YGL234W)	Perfect match	1.0	0.0
r_0882	YEL058W	(YEL058W)	Perfect match	1.0	0.0
r_0884	YKR097W	(YKR097W)	Perfect match	1.0	0.0
r_0885	YGR007W	(YGR007W)	Perfect match	1.0	0.0
r_0889	YGR256W or YHR183W	YGR256W or YHR183W	Perfect match	1.0	0.0
r_0891	YER081W or YIL074C	YIL074C or YER081W	Perfect match	1.0	0.0
r_0892	YCR012W	(YCR012W)	Perfect match	1.0	0.0
r_0902	YFL045C	(YFL045C)	Perfect match	1.0	0.0
r_0904	YMR220W	(YMR220W)	Perfect match	1.0	0.0
r_0905	YIL083C	(YIL083C)	Perfect match	1.0	0.0
r_0907	YKL127W or YMR105C or YMR278W	YMR105C or YKL127W or YMR278W	Perfect match	1.0	0.0
r_0908	YAR015W	(YAR015W)	Perfect match	1.0	0.0
r_0909	YCL030C	(YCL030C)	Perfect match	1.0	0.0
r_0910	YCL030C	(YCL030C)	Perfect match	1.0	0.0
r_0913	YDR007W	(YDR007W)	Perfect match	1.0	0.0
r_0914	YGL234W	(YGL234W)	Perfect match	1.0	0.0
r_0915	YMR300C	(YMR300C)	Perfect match	1.0	0.0
r_0917	YGR208W	(YGR208W)	Perfect match	1.0	0.0
r_0918	YOR184W	(YOR184W)	Perfect match	1.0	0.0
r_0921	YDR294C	(YDR294C)	Perfect match	1.0	0.0
r_0935	YGL040C	(YGL040C)	Perfect match	1.0	0.0
r_0936	YMR020W	(YMR020W)	Perfect match	1.0	0.0
r_0937	YMR020W	(YMR020W)	Perfect match	1.0	0.0
r_0938	YNL316C	(YNL316C)	Perfect match	1.0	0.0
r_0939	YBR166C	YBR166C	Perfect match	1.0	0.0
r_0940	YLR142W	(YLR142W)	Perfect match	1.0	0.0
r_0941	YHR020W	(YHR020W)	Perfect match	1.0	0.0
r_0949	YLR209C	(YLR209C)	Perfect match	1.0	0.0
r_0951	YLR209C	(YLR209C)	Perfect match	1.0	0.0
r_0957	YER023W	YER023W	Perfect match	1.0	0.0
r_0958	YBR218C or YGL062W	YGL062W or YBR218C	Perfect match	1.0	0.0
r_0960	YGR087C or YLR044C or YLR134W	YLR044C or YLR134W or YGR087C	Perfect match	1.0	0.0
r_0962	YAL038W or YOR347C	YOR347C or YAL038W	Perfect match	1.0	0.0
r_0965	YDR236C	(YDR236C)	Perfect match	1.0	0.0
r_0967	YOL143C	(YOL143C)	Perfect match	1.0	0.0
r_0968	YBR256C	(YBR256C)	Perfect match	1.0	0.0
r_0969	YCR036W	(YCR036W)	Perfect match	1.0	0.0
r_0982	YOR095C	(YOR095C)	Perfect match	1.0	0.0
r_0983	YNL129W	(YNL129W)	Perfect match	1.0	0.0
r_0984	YJL121C	(YJL121C)	Perfect match	1.0	0.0
r_0987	YJL068C	(YJL068C)	Perfect match	1.0	0.0
r_0988	YIR034C	YIR034C	Perfect match	1.0	0.0
r_0989	YNR050C	YNR050C	Perfect match	1.0	0.0
r_0990	YKL060C	(YKL060C)	Perfect match	1.0	0.0
r_0995	YDR023W or YHR011W	YDR023W or YHR011W	Perfect match	1.0	0.0
r_0996	YDR127W	YDR127W	Perfect match	1.0	0.0
r_0997	YDR127W	(YDR127W)	Perfect match	1.0	0.0
r_0998	YBR213W	YBR213W	Perfect match	1.0	0.0
r_0999	YBR213W	(YBR213W)	Perfect match	1.0	0.0
r_1001	YPR069C	(YPR069C)	Perfect match	1.0	0.0
r_1002	YLR146C	(YLR146C)	Perfect match	1.0	0.0
r_1003	YDR294C	(YDR294C)	Perfect match	1.0	0.0
r_1004	YJL134W or YKR053C	YJL134W or YKR053C	Perfect match	1.0	0.0
r_1005	YJL134W or YKR053C	YJL134W or YKR053C	Perfect match	1.0	0.0
r_1008			Perfect match	1.0	0.0
r_1009			Perfect match	1.0	0.0
r_1011	YGR175C	YGR175C	Perfect match	1.0	0.0
r_1022	YGR244C and YOR142W	YOR142W and YGR244C	Perfect match	1.0	0.0
r_1025	YJR010W	(YJR010W)	Perfect match	1.0	0.0
r_1027	YFR030W and YJR137C	YJR137C and YFR030W	Perfect match	1.0	0.0
r_1036	YPL214C	(YPL214C)	Perfect match	1.0	0.0
r_1040	YEL046C	(YEL046C)	Perfect match	1.0	0.0
r_1041	YCR053W	(YCR053W)	Perfect match	1.0	0.0
r_1042	YIL078W	(YIL078W)	Perfect match	1.0	0.0
r_1045	YOR074C	(YOR074C)	Perfect match	1.0	0.0
r_1047	YBR003W	(YBR003W)	Perfect match	1.0	0.0
r_1048	YGR043C or YLR354C	YGR043C or YLR354C	Perfect match	1.0	0.0
r_1049	YBR117C or YPR074C	YPR074C or YBR117C	Perfect match	1.0	0.0
r_1050	YBR117C or YPR074C	YPR074C or YBR117C	Perfect match	1.0	0.0
r_1054	YDR050C	(YDR050C)	Perfect match	1.0	0.0
r_1055	YGL026C	(YGL026C)	Perfect match	1.0	0.0
r_1056	YGL202W	(YGL202W)	Perfect match	1.0	0.0
r_1057	YOL097C	(YOL097C)	Perfect match	1.0	0.0
r_1058	YDR268W	(YDR268W)	Perfect match	1.0	0.0
r_1065	YLR027C	(YLR027C)	Perfect match	1.0	0.0
r_1067	YPL097W	(YPL097W)	Perfect match	1.0	0.0
r_1068	YLR189C	(YLR189C)	Perfect match	1.0	0.0
r_1069	YDL103C	(YDL103C)	Perfect match	1.0	0.0
r_1070	YBR019C	(YBR019C)	Perfect match	1.0	0.0
r_1071	YBR018C	(YBR018C)	Perfect match	1.0	0.0
r_1072	YKL024C	(YKL024C)	Perfect match	1.0	0.0
r_1073	YKL024C	(YKL024C)	Perfect match	1.0	0.0
r_1074	YHR128W	(YHR128W)	Perfect match	1.0	0.0
r_1075	YBR208C	(YBR208C)	Perfect match	1.0	0.0
r_1077	YDR020C or YNR012W	YDR020C or YNR012W	Perfect match	1.0	0.0
r_1078	YDR020C or YNR012W	YNR012W or YDR020C	Perfect match	1.0	0.0
r_1081	YDR047W	(YDR047W)	Perfect match	1.0	0.0
r_1083	YOR278W	(YOR278W)	Perfect match	1.0	0.0
r_1084	YHL012W or YKL035W	YKL035W or YHL012W	Perfect match	1.0	0.0
r_1087	YJR148W	(YJR148W)	Perfect match	1.0	0.0
r_1089	YGR094W	(YGR094W)	Perfect match	1.0	0.0
r_1090	YGR094W	(YGR094W)	Perfect match	1.0	0.0
r_1093	YHR104W	YHR104W	Perfect match	1.0	0.0
r_1094	YGR194C	(YGR194C)	Perfect match	1.0	0.0
r_1619	YER037W	(YER037W)	Perfect match	1.0	0.0
r_1838	YDL131W or YDL182W	YDL182W or YDL131W	Perfect match	1.0	0.0
r_2113			Perfect match	1.0	0.0
r_2114			Perfect match	1.0	0.0
r_2117	YHR137W	(YHR137W)	Perfect match	1.0	0.0
r_2118	YHR137W	(YHR137W)	Perfect match	1.0	0.0
r_2119	YHR137W	(YHR137W)	Perfect match	1.0	0.0
r_2140	YKL182W and YPL231W	YPL231W and YKL182W	Perfect match	1.0	0.0
r_2141	YKL182W and YPL231W	YPL231W and YKL182W	Perfect match	1.0	0.0
r_2163	YBR159W	YBR159W	Perfect match	1.0	0.0
r_2164	YBR159W	YBR159W	Perfect match	1.0	0.0
r_2165	YBR159W	YBR159W	Perfect match	1.0	0.0
r_2170	YJL097W	(YJL097W)	Perfect match	1.0	0.0
r_2176	YDL015C	YDL015C	Perfect match	1.0	0.0
r_2177	YDL015C	YDL015C	Perfect match	1.0	0.0
r_2179	YDL015C	YDL015C	Perfect match	1.0	0.0
r_2206	YER015W	(YER015W)	Perfect match	1.0	0.0
r_2207	YER015W	(YER015W)	Perfect match	1.0	0.0
r_2208	YER015W	(YER015W)	Perfect match	1.0	0.0
r_2235	YJR019C	(YJR019C)	Perfect match	1.0	0.0
r_2237	YGL205W	(YGL205W)	Perfect match	1.0	0.0
r_2238	YGL205W	(YGL205W)	Perfect match	1.0	0.0
r_2240	YGL205W	(YGL205W)	Perfect match	1.0	0.0
r_2248	YKR009C	(YKR009C)	Perfect match	1.0	0.0
r_2249	YKR009C	(YKR009C)	Perfect match	1.0	0.0
r_2252	YKR009C	(YKR009C)	Perfect match	1.0	0.0
r_2254	YKR009C	(YKR009C)	Perfect match	1.0	0.0
r_2255	YKR009C	(YKR009C)	Perfect match	1.0	0.0
r_2256	YKR009C	(YKR009C)	Perfect match	1.0	0.0
r_2267	YKR009C	YKR009C	Perfect match	1.0	0.0
r_2269	YKR009C	YKR009C	Perfect match	1.0	0.0
r_2271	YKR009C	YKR009C	Perfect match	1.0	0.0
r_2273	YKR009C	YKR009C	Perfect match	1.0	0.0
r_2283	YIL160C	(YIL160C)	Perfect match	1.0	0.0
r_2284	YIL160C	(YIL160C)	Perfect match	1.0	0.0
r_2285	YIL160C	(YIL160C)	Perfect match	1.0	0.0
r_2286	YIL160C	(YIL160C)	Perfect match	1.0	0.0
r_2287	YIL160C	(YIL160C)	Perfect match	1.0	0.0
r_2288	YIL160C	(YIL160C)	Perfect match	1.0	0.0
r_2298	YLR284C	(YLR284C)	Perfect match	1.0	0.0
r_2302	YOR180C	(YOR180C)	Perfect match	1.0	0.0
r_2305	YLR304C	(YLR304C)	Perfect match	1.0	0.0
r_2308	YBL011W or YKR067W	YBL011W or YKR067W	Perfect match	1.0	0.0
r_2309	YBL011W or YKR067W	YBL011W or YKR067W	Perfect match	1.0	0.0
r_2312	YBL011W or YKR067W	YBL011W or YKR067W	Perfect match	1.0	0.0
r_2316	YKR067W	(YKR067W)	Perfect match	1.0	0.0
r_2317	YKR067W	(YKR067W)	Perfect match	1.0	0.0
r_2318	YKR067W	(YKR067W)	Perfect match	1.0	0.0
r_2319	YKR067W	(YKR067W)	Perfect match	1.0	0.0
r_2320	YKR067W	(YKR067W)	Perfect match	1.0	0.0
r_2322	YKR067W	(YKR067W)	Perfect match	1.0	0.0
r_2323	YKR067W	(YKR067W)	Perfect match	1.0	0.0
r_2328	YIL124W	YIL124W	Perfect match	1.0	0.0
r_2329	YIL124W	YIL124W	Perfect match	1.0	0.0
r_2330	YIL124W	YIL124W	Perfect match	1.0	0.0
r_2331	YIL124W	YIL124W	Perfect match	1.0	0.0
r_2344	YMR165C	(YMR165C)	Perfect match	1.0	0.0
r_2345	YMR165C	(YMR165C)	Perfect match	1.0	0.0
r_2346	YMR165C	(YMR165C)	Perfect match	1.0	0.0
r_2347	YMR165C	(YMR165C)	Perfect match	1.0	0.0
r_2348	YMR165C	(YMR165C)	Perfect match	1.0	0.0
r_2349	YMR165C	(YMR165C)	Perfect match	1.0	0.0
r_2350	YMR165C	(YMR165C)	Perfect match	1.0	0.0
r_2351	YMR165C	(YMR165C)	Perfect match	1.0	0.0
r_2352	YDR284C	(YDR284C)	Perfect match	1.0	0.0
r_2353	YDR284C	(YDR284C)	Perfect match	1.0	0.0
r_2354	YDR284C	(YDR284C)	Perfect match	1.0	0.0
r_2355	YDR284C	(YDR284C)	Perfect match	1.0	0.0
r_2356	YDR284C	(YDR284C)	Perfect match	1.0	0.0
r_2357	YDR284C	(YDR284C)	Perfect match	1.0	0.0
r_2358	YDR284C	(YDR284C)	Perfect match	1.0	0.0
r_2359	YDR284C	(YDR284C)	Perfect match	1.0	0.0
r_2360	YDR503C	(YDR503C)	Perfect match	1.0	0.0
r_2361	YDR503C	(YDR503C)	Perfect match	1.0	0.0
r_2362	YDR503C	(YDR503C)	Perfect match	1.0	0.0
r_2363	YDR503C	(YDR503C)	Perfect match	1.0	0.0
r_2364	YDR503C	(YDR503C)	Perfect match	1.0	0.0
r_2365	YDR503C	(YDR503C)	Perfect match	1.0	0.0
r_2366	YDR503C	(YDR503C)	Perfect match	1.0	0.0
r_2367	YDR503C	(YDR503C)	Perfect match	1.0	0.0
r_2400	YOR245C	(YOR245C)	Perfect match	1.0	0.0
r_2401	YOR245C	(YOR245C)	Perfect match	1.0	0.0
r_2402	YOR245C	(YOR245C)	Perfect match	1.0	0.0
r_2403	YOR245C	(YOR245C)	Perfect match	1.0	0.0
r_2404	YOR245C	(YOR245C)	Perfect match	1.0	0.0
r_2405	YOR245C	(YOR245C)	Perfect match	1.0	0.0
r_2406	YOR245C	(YOR245C)	Perfect match	1.0	0.0
r_2407	YOR245C	(YOR245C)	Perfect match	1.0	0.0
r_2408	YOR245C	(YOR245C)	Perfect match	1.0	0.0
r_2409	YOR245C	(YOR245C)	Perfect match	1.0	0.0
r_2410	YOR245C	(YOR245C)	Perfect match	1.0	0.0
r_2411	YOR245C	(YOR245C)	Perfect match	1.0	0.0
r_2412	YOR245C	(YOR245C)	Perfect match	1.0	0.0
r_2413	YOR245C	(YOR245C)	Perfect match	1.0	0.0
r_2414	YOR245C	(YOR245C)	Perfect match	1.0	0.0
r_2415	YOR245C	(YOR245C)	Perfect match	1.0	0.0
r_2416	YOR245C	(YOR245C)	Perfect match	1.0	0.0
r_2417	YOR245C	(YOR245C)	Perfect match	1.0	0.0
r_2418	YOR245C	(YOR245C)	Perfect match	1.0	0.0
r_2419	YOR245C	(YOR245C)	Perfect match	1.0	0.0
r_2420	YOR245C	(YOR245C)	Perfect match	1.0	0.0
r_2421	YOR245C	(YOR245C)	Perfect match	1.0	0.0
r_2422	YOR245C	(YOR245C)	Perfect match	1.0	0.0
r_2423	YOR245C	(YOR245C)	Perfect match	1.0	0.0
r_2424	YOR245C	(YOR245C)	Perfect match	1.0	0.0
r_2425	YOR245C	(YOR245C)	Perfect match	1.0	0.0
r_2426	YOR245C	(YOR245C)	Perfect match	1.0	0.0
r_2427	YOR245C	(YOR245C)	Perfect match	1.0	0.0
r_2428	YOR245C	(YOR245C)	Perfect match	1.0	0.0
r_2429	YOR245C	(YOR245C)	Perfect match	1.0	0.0
r_2430	YOR245C	(YOR245C)	Perfect match	1.0	0.0
r_2431	YOR245C	(YOR245C)	Perfect match	1.0	0.0
r_2432	YBR029C	(YBR029C)	Perfect match	1.0	0.0
r_2433	YBR029C	(YBR029C)	Perfect match	1.0	0.0
r_2434	YBR029C	(YBR029C)	Perfect match	1.0	0.0
r_2435	YBR029C	(YBR029C)	Perfect match	1.0	0.0
r_2436	YBR029C	(YBR029C)	Perfect match	1.0	0.0
r_2437	YBR029C	(YBR029C)	Perfect match	1.0	0.0
r_2438	YBR029C	(YBR029C)	Perfect match	1.0	0.0
r_2439	YBR029C	(YBR029C)	Perfect match	1.0	0.0
r_2446	YER026C	(YER026C)	Perfect match	1.0	0.0
r_2447	YER026C	(YER026C)	Perfect match	1.0	0.0
r_2448	YER026C	(YER026C)	Perfect match	1.0	0.0
r_2449	YER026C	(YER026C)	Perfect match	1.0	0.0
r_2450	YER026C	(YER026C)	Perfect match	1.0	0.0
r_2451	YER026C	(YER026C)	Perfect match	1.0	0.0
r_2452	YER026C	(YER026C)	Perfect match	1.0	0.0
r_2453	YER026C	(YER026C)	Perfect match	1.0	0.0
r_2454	YPR113W	(YPR113W)	Perfect match	1.0	0.0
r_2455	YPR113W	(YPR113W)	Perfect match	1.0	0.0
r_2456	YPR113W	(YPR113W)	Perfect match	1.0	0.0
r_2457	YPR113W	(YPR113W)	Perfect match	1.0	0.0
r_2458	YPR113W	(YPR113W)	Perfect match	1.0	0.0
r_2459	YPR113W	(YPR113W)	Perfect match	1.0	0.0
r_2460	YPR113W	(YPR113W)	Perfect match	1.0	0.0
r_2461	YPR113W	(YPR113W)	Perfect match	1.0	0.0
r_2464	YNL169C	(YNL169C)	Perfect match	1.0	0.0
r_2465	YNL169C	(YNL169C)	Perfect match	1.0	0.0
r_2466	YNL169C	(YNL169C)	Perfect match	1.0	0.0
r_2467	YNL169C	(YNL169C)	Perfect match	1.0	0.0
r_2468	YNL169C	(YNL169C)	Perfect match	1.0	0.0
r_2469	YNL169C	(YNL169C)	Perfect match	1.0	0.0
r_2470	YNL169C	(YNL169C)	Perfect match	1.0	0.0
r_2471	YNL169C	(YNL169C)	Perfect match	1.0	0.0
r_2472	YGR170W	(YGR170W)	Perfect match	1.0	0.0
r_2473	YGR170W	(YGR170W)	Perfect match	1.0	0.0
r_2474	YGR170W	(YGR170W)	Perfect match	1.0	0.0
r_2475	YGR170W	(YGR170W)	Perfect match	1.0	0.0
r_2476	YGR170W	(YGR170W)	Perfect match	1.0	0.0
r_2477	YGR170W	(YGR170W)	Perfect match	1.0	0.0
r_2478	YGR170W	(YGR170W)	Perfect match	1.0	0.0
r_2479	YGR170W	(YGR170W)	Perfect match	1.0	0.0
r_2488	YGR157W or YJR073C	YGR157W or YJR073C	Perfect match	1.0	0.0
r_2489	YGR157W or YJR073C	YGR157W or YJR073C	Perfect match	1.0	0.0
r_2490	YGR157W or YJR073C	YGR157W or YJR073C	Perfect match	1.0	0.0
r_2491	YGR157W or YJR073C	YGR157W or YJR073C	Perfect match	1.0	0.0
r_2492	YGR157W or YJR073C	YGR157W or YJR073C	Perfect match	1.0	0.0
r_2493	YGR157W or YJR073C	YGR157W or YJR073C	Perfect match	1.0	0.0
r_2494	YGR157W or YJR073C	YGR157W or YJR073C	Perfect match	1.0	0.0
r_2495	YGR157W or YJR073C	YGR157W or YJR073C	Perfect match	1.0	0.0
r_2496	YJR073C	(YJR073C)	Perfect match	1.0	0.0
r_2497	YJR073C	(YJR073C)	Perfect match	1.0	0.0
r_2498	YJR073C	(YJR073C)	Perfect match	1.0	0.0
r_2499	YJR073C	(YJR073C)	Perfect match	1.0	0.0
r_2500	YJR073C	(YJR073C)	Perfect match	1.0	0.0
r_2501	YJR073C	(YJR073C)	Perfect match	1.0	0.0
r_2502	YJR073C	(YJR073C)	Perfect match	1.0	0.0
r_2503	YJR073C	(YJR073C)	Perfect match	1.0	0.0
r_2504	YJR073C	(YJR073C)	Perfect match	1.0	0.0
r_2505	YJR073C	(YJR073C)	Perfect match	1.0	0.0
r_2506	YJR073C	(YJR073C)	Perfect match	1.0	0.0
r_2507	YJR073C	(YJR073C)	Perfect match	1.0	0.0
r_2508	YJR073C	(YJR073C)	Perfect match	1.0	0.0
r_2509	YJR073C	(YJR073C)	Perfect match	1.0	0.0
r_2510	YJR073C	(YJR073C)	Perfect match	1.0	0.0
r_2511	YJR073C	(YJR073C)	Perfect match	1.0	0.0
r_2512	YOR311C	(YOR311C)	Perfect match	1.0	0.0
r_2513	YOR311C	(YOR311C)	Perfect match	1.0	0.0
r_2514	YOR311C	(YOR311C)	Perfect match	1.0	0.0
r_2515	YOR311C	(YOR311C)	Perfect match	1.0	0.0
r_2516	YOR311C	(YOR311C)	Perfect match	1.0	0.0
r_2517	YOR311C	(YOR311C)	Perfect match	1.0	0.0
r_2518	YOR311C	(YOR311C)	Perfect match	1.0	0.0
r_2519	YOR311C	(YOR311C)	Perfect match	1.0	0.0
r_2542	YHR100C	(YHR100C)	Perfect match	1.0	0.0
r_2543	YHR100C	(YHR100C)	Perfect match	1.0	0.0
r_2544	YHR100C	(YHR100C)	Perfect match	1.0	0.0
r_2545	YHR100C	(YHR100C)	Perfect match	1.0	0.0
r_2546	YHR100C	(YHR100C)	Perfect match	1.0	0.0
r_2547	YHR100C	(YHR100C)	Perfect match	1.0	0.0
r_2548	YDL142C	(YDL142C)	Perfect match	1.0	0.0
r_2549	YDL142C	(YDL142C)	Perfect match	1.0	0.0
r_2550	YDL142C	(YDL142C)	Perfect match	1.0	0.0
r_2551	YDL142C	(YDL142C)	Perfect match	1.0	0.0
r_2552	YDL142C	(YDL142C)	Perfect match	1.0	0.0
r_2553	YDL142C	(YDL142C)	Perfect match	1.0	0.0
r_2554	YDL142C	(YDL142C)	Perfect match	1.0	0.0
r_2555	YDL142C	(YDL142C)	Perfect match	1.0	0.0
r_2556	YDL142C	(YDL142C)	Perfect match	1.0	0.0
r_2557	YDL142C	(YDL142C)	Perfect match	1.0	0.0
r_2558	YDL142C	(YDL142C)	Perfect match	1.0	0.0
r_2559	YDL142C	(YDL142C)	Perfect match	1.0	0.0
r_2560	YDL142C	(YDL142C)	Perfect match	1.0	0.0
r_2561	YDL142C	(YDL142C)	Perfect match	1.0	0.0
r_2562	YDL142C	(YDL142C)	Perfect match	1.0	0.0
r_2563	YDL142C	(YDL142C)	Perfect match	1.0	0.0
r_2564	YDL142C	(YDL142C)	Perfect match	1.0	0.0
r_2565	YDL142C	(YDL142C)	Perfect match	1.0	0.0
r_2566	YDL142C	(YDL142C)	Perfect match	1.0	0.0
r_2567	YDL142C	(YDL142C)	Perfect match	1.0	0.0
r_2568	YDL142C	(YDL142C)	Perfect match	1.0	0.0
r_2569	YDL142C	(YDL142C)	Perfect match	1.0	0.0
r_2570	YDL142C	(YDL142C)	Perfect match	1.0	0.0
r_2571	YDL142C	(YDL142C)	Perfect match	1.0	0.0
r_2572	YDL142C	(YDL142C)	Perfect match	1.0	0.0
r_2573	YDL142C	(YDL142C)	Perfect match	1.0	0.0
r_2574	YDL142C	(YDL142C)	Perfect match	1.0	0.0
r_2575	YDL142C	(YDL142C)	Perfect match	1.0	0.0
r_2576	YDL142C	(YDL142C)	Perfect match	1.0	0.0
r_2577	YDL142C	(YDL142C)	Perfect match	1.0	0.0
r_2578	YDL142C	(YDL142C)	Perfect match	1.0	0.0
r_2579	YDL142C	(YDL142C)	Perfect match	1.0	0.0
r_2580	YDL142C	(YDL142C)	Perfect match	1.0	0.0
r_2581	YDL142C	(YDL142C)	Perfect match	1.0	0.0
r_2582	YDL142C	(YDL142C)	Perfect match	1.0	0.0
r_2583	YDL142C	(YDL142C)	Perfect match	1.0	0.0
r_2584	YGR110W	(YGR110W)	Perfect match	1.0	0.0
r_2585	YGR110W	(YGR110W)	Perfect match	1.0	0.0
r_2586	YGR110W	(YGR110W)	Perfect match	1.0	0.0
r_2587	YGR110W	(YGR110W)	Perfect match	1.0	0.0
r_2588	YGR110W	(YGR110W)	Perfect match	1.0	0.0
r_2589	YGR110W	(YGR110W)	Perfect match	1.0	0.0
r_2590	YGR110W	(YGR110W)	Perfect match	1.0	0.0
r_2591	YGR110W	(YGR110W)	Perfect match	1.0	0.0
r_2592	YGR110W	(YGR110W)	Perfect match	1.0	0.0
r_2593	YGR110W	(YGR110W)	Perfect match	1.0	0.0
r_2594	YGR110W	(YGR110W)	Perfect match	1.0	0.0
r_2595	YGR110W	(YGR110W)	Perfect match	1.0	0.0
r_2596	YGR110W	(YGR110W)	Perfect match	1.0	0.0
r_2597	YGR110W	(YGR110W)	Perfect match	1.0	0.0
r_2598	YGR110W	(YGR110W)	Perfect match	1.0	0.0
r_2599	YGR110W	(YGR110W)	Perfect match	1.0	0.0
r_2600	YGR110W	(YGR110W)	Perfect match	1.0	0.0
r_2601	YGR110W	(YGR110W)	Perfect match	1.0	0.0
r_2602	YGR110W	(YGR110W)	Perfect match	1.0	0.0
r_2603	YGR110W	(YGR110W)	Perfect match	1.0	0.0
r_2604	YGR110W	(YGR110W)	Perfect match	1.0	0.0
r_2605	YGR110W	(YGR110W)	Perfect match	1.0	0.0
r_2606	YGR110W	(YGR110W)	Perfect match	1.0	0.0
r_2607	YGR110W	(YGR110W)	Perfect match	1.0	0.0
r_2608	YGR110W	(YGR110W)	Perfect match	1.0	0.0
r_2609	YGR110W	(YGR110W)	Perfect match	1.0	0.0
r_2610	YGR110W	(YGR110W)	Perfect match	1.0	0.0
r_2611	YGR110W	(YGR110W)	Perfect match	1.0	0.0
r_2612	YGR110W	(YGR110W)	Perfect match	1.0	0.0
r_2613	YGR110W	(YGR110W)	Perfect match	1.0	0.0
r_2614	YGR110W	(YGR110W)	Perfect match	1.0	0.0
r_2615	YGR110W	(YGR110W)	Perfect match	1.0	0.0
r_2616	YGR110W	(YGR110W)	Perfect match	1.0	0.0
r_2617	YGR110W	(YGR110W)	Perfect match	1.0	0.0
r_2618	YGR110W	(YGR110W)	Perfect match	1.0	0.0
r_2619	YGR110W	(YGR110W)	Perfect match	1.0	0.0
r_2860	YDR208W	(YDR208W)	Perfect match	1.0	0.0
r_2861	YDR208W	(YDR208W)	Perfect match	1.0	0.0
r_2862	YDR208W	(YDR208W)	Perfect match	1.0	0.0
r_2863	YDR208W	(YDR208W)	Perfect match	1.0	0.0
r_2864	YDR208W	(YDR208W)	Perfect match	1.0	0.0
r_2865	YDR208W	(YDR208W)	Perfect match	1.0	0.0
r_2866	YDR208W	(YDR208W)	Perfect match	1.0	0.0
r_2867	YDR208W	(YDR208W)	Perfect match	1.0	0.0
r_2868	YDR208W	(YDR208W)	Perfect match	1.0	0.0
r_2869	YDR208W	(YDR208W)	Perfect match	1.0	0.0
r_2870	YDR208W	(YDR208W)	Perfect match	1.0	0.0
r_2871	YDR208W	(YDR208W)	Perfect match	1.0	0.0
r_2872	YDR208W	(YDR208W)	Perfect match	1.0	0.0
r_2873	YDR208W	(YDR208W)	Perfect match	1.0	0.0
r_2874	YDR208W	(YDR208W)	Perfect match	1.0	0.0
r_2875	YDR208W	(YDR208W)	Perfect match	1.0	0.0
r_2876	YFR019W	(YFR019W)	Perfect match	1.0	0.0
r_2877	YFR019W	(YFR019W)	Perfect match	1.0	0.0
r_2878	YFR019W	(YFR019W)	Perfect match	1.0	0.0
r_2879	YFR019W	(YFR019W)	Perfect match	1.0	0.0
r_2880	YFR019W	(YFR019W)	Perfect match	1.0	0.0
r_2881	YFR019W	(YFR019W)	Perfect match	1.0	0.0
r_2882	YFR019W	(YFR019W)	Perfect match	1.0	0.0
r_2883	YFR019W	(YFR019W)	Perfect match	1.0	0.0
r_3030	YML059C	(YML059C)	Perfect match	1.0	0.0
r_3031	YML059C	(YML059C)	Perfect match	1.0	0.0
r_3032	YML059C	(YML059C)	Perfect match	1.0	0.0
r_3033	YML059C	(YML059C)	Perfect match	1.0	0.0
r_3082	YPL268W	(YPL268W)	Perfect match	1.0	0.0
r_3083	YPL268W	(YPL268W)	Perfect match	1.0	0.0
r_3084	YPL268W	(YPL268W)	Perfect match	1.0	0.0
r_3085	YPL268W	(YPL268W)	Perfect match	1.0	0.0
r_3086	YPL268W	(YPL268W)	Perfect match	1.0	0.0
r_3087	YPL268W	(YPL268W)	Perfect match	1.0	0.0
r_3088	YPL268W	(YPL268W)	Perfect match	1.0	0.0
r_3089	YPL268W	(YPL268W)	Perfect match	1.0	0.0
r_3090	YPL268W	(YPL268W)	Perfect match	1.0	0.0
r_3091	YPL268W	(YPL268W)	Perfect match	1.0	0.0
r_3092	YPL268W	(YPL268W)	Perfect match	1.0	0.0
r_3093	YPL268W	(YPL268W)	Perfect match	1.0	0.0
r_3094	YPL268W	(YPL268W)	Perfect match	1.0	0.0
r_3095	YPL268W	(YPL268W)	Perfect match	1.0	0.0
r_3096	YPL268W	(YPL268W)	Perfect match	1.0	0.0
r_3097	YPL268W	(YPL268W)	Perfect match	1.0	0.0
r_3098	YPL206C	(YPL206C)	Perfect match	1.0	0.0
r_3099	YPL206C	(YPL206C)	Perfect match	1.0	0.0
r_3100	YPL206C	(YPL206C)	Perfect match	1.0	0.0
r_3101	YPL206C	(YPL206C)	Perfect match	1.0	0.0
r_3102	YPL206C	(YPL206C)	Perfect match	1.0	0.0
r_3103	YPL206C	(YPL206C)	Perfect match	1.0	0.0
r_3128	YKL212W	(YKL212W)	Perfect match	1.0	0.0
r_3129	YKL212W	(YKL212W)	Perfect match	1.0	0.0
r_3130	YKL212W	(YKL212W)	Perfect match	1.0	0.0
r_3131	YKL212W	(YKL212W)	Perfect match	1.0	0.0
r_3132	YKL212W	(YKL212W)	Perfect match	1.0	0.0
r_3133	YKL212W	(YKL212W)	Perfect match	1.0	0.0
r_3134	YKL212W	(YKL212W)	Perfect match	1.0	0.0
r_3135	YKL212W	(YKL212W)	Perfect match	1.0	0.0
r_3136	YKL212W	(YKL212W)	Perfect match	1.0	0.0
r_3137	YKL212W	(YKL212W)	Perfect match	1.0	0.0
r_3138	YKL212W	(YKL212W)	Perfect match	1.0	0.0
r_3139	YKL212W	(YKL212W)	Perfect match	1.0	0.0
r_3140	YKL212W	(YKL212W)	Perfect match	1.0	0.0
r_3141	YKL212W	(YKL212W)	Perfect match	1.0	0.0
r_3142	YKL212W	(YKL212W)	Perfect match	1.0	0.0
r_3143	YKL212W	(YKL212W)	Perfect match	1.0	0.0
r_3160	YKL212W	(YKL212W)	Perfect match	1.0	0.0
r_3161	YKL212W	(YKL212W)	Perfect match	1.0	0.0
r_3162	YKL212W	(YKL212W)	Perfect match	1.0	0.0
r_3163	YKL212W	(YKL212W)	Perfect match	1.0	0.0
r_3164	YKL212W	(YKL212W)	Perfect match	1.0	0.0
r_3165	YKL212W	(YKL212W)	Perfect match	1.0	0.0
r_3166	YKL212W	(YKL212W)	Perfect match	1.0	0.0
r_3167	YKL212W	(YKL212W)	Perfect match	1.0	0.0
r_3168	YKL212W	(YKL212W)	Perfect match	1.0	0.0
r_3169	YKL212W	(YKL212W)	Perfect match	1.0	0.0
r_3170	YKL212W	(YKL212W)	Perfect match	1.0	0.0
r_3171	YKL212W	(YKL212W)	Perfect match	1.0	0.0
r_3172	YKL212W	(YKL212W)	Perfect match	1.0	0.0
r_3173	YKL212W	(YKL212W)	Perfect match	1.0	0.0
r_3174	YKL212W	(YKL212W)	Perfect match	1.0	0.0
r_3175	YKL212W	(YKL212W)	Perfect match	1.0	0.0
r_3192	YIL002C or YNL106C or YOR109W	YNL106C or YIL002C or YOR109W	Perfect match	1.0	0.0
r_3193	YIL002C or YNL106C or YOR109W	YNL106C or YIL002C or YOR109W	Perfect match	1.0	0.0
r_3194	YIL002C or YNL106C or YOR109W	YNL106C or YIL002C or YOR109W	Perfect match	1.0	0.0
r_3195	YIL002C or YNL106C or YOR109W	YNL106C or YIL002C or YOR109W	Perfect match	1.0	0.0
r_3196	YIL002C or YNL106C or YOR109W	YNL106C or YIL002C or YOR109W	Perfect match	1.0	0.0
r_3197	YIL002C or YNL106C or YOR109W	YNL106C or YIL002C or YOR109W	Perfect match	1.0	0.0
r_3198	YIL002C or YNL106C or YOR109W	YNL106C or YIL002C or YOR109W	Perfect match	1.0	0.0
r_3199	YIL002C or YNL106C or YOR109W	YNL106C or YIL002C or YOR109W	Perfect match	1.0	0.0
r_3200	YIL002C or YNL106C or YOR109W	YNL106C or YIL002C or YOR109W	Perfect match	1.0	0.0
r_3201	YIL002C or YNL106C or YOR109W	YNL106C or YIL002C or YOR109W	Perfect match	1.0	0.0
r_3202	YIL002C or YNL106C or YOR109W	YNL106C or YIL002C or YOR109W	Perfect match	1.0	0.0
r_3203	YIL002C or YNL106C or YOR109W	YNL106C or YIL002C or YOR109W	Perfect match	1.0	0.0
r_3204	YIL002C or YNL106C or YOR109W	YNL106C or YIL002C or YOR109W	Perfect match	1.0	0.0
r_3205	YIL002C or YNL106C or YOR109W	YNL106C or YIL002C or YOR109W	Perfect match	1.0	0.0
r_3206	YIL002C or YNL106C or YOR109W	YNL106C or YIL002C or YOR109W	Perfect match	1.0	0.0
r_3207	YIL002C or YNL106C or YOR109W	YNL106C or YIL002C or YOR109W	Perfect match	1.0	0.0
r_3208	YOL065C	(YOL065C)	Perfect match	1.0	0.0
r_3209	YOL065C	(YOL065C)	Perfect match	1.0	0.0
r_3210	YOL065C	(YOL065C)	Perfect match	1.0	0.0
r_3211	YOL065C	(YOL065C)	Perfect match	1.0	0.0
r_3212	YOL065C	(YOL065C)	Perfect match	1.0	0.0
r_3213	YOL065C	(YOL065C)	Perfect match	1.0	0.0
r_3214	YOL065C	(YOL065C)	Perfect match	1.0	0.0
r_3215	YOL065C	(YOL065C)	Perfect match	1.0	0.0
r_3304	YDR058C	(YDR058C)	Perfect match	1.0	0.0
r_3305	YDR058C	(YDR058C)	Perfect match	1.0	0.0
r_3306	YDR058C	(YDR058C)	Perfect match	1.0	0.0
r_3307	YDR058C	(YDR058C)	Perfect match	1.0	0.0
r_4045	YDR400W	(YDR400W)	Perfect match	1.0	0.0
r_1096			Perfect match	1.0	0.0
r_1097			Perfect match	1.0	0.0
r_1098			Perfect match	1.0	0.0
r_1100			Perfect match	1.0	0.0
r_1103			Perfect match	1.0	0.0
r_1113	YJR152W	(YJR152W)	Perfect match	1.0	0.0
r_1121			Perfect match	1.0	0.0
r_1122			Perfect match	1.0	0.0
r_1123			Perfect match	1.0	0.0
r_1124			Perfect match	1.0	0.0
r_1129	YHR002W	(YHR002W)	Perfect match	1.0	0.0
r_1149	YGL077C	(YGL077C)	Perfect match	1.0	0.0
r_1164			Perfect match	1.0	0.0
r_1165	YGL225W	(YGL225W)	Perfect match	1.0	0.0
r_1170	YCR098C	(YCR098C)	Perfect match	1.0	0.0
r_1174			Perfect match	1.0	0.0
r_1180			Perfect match	1.0	0.0
r_1181			Perfect match	1.0	0.0
r_1182			Perfect match	1.0	0.0
r_1206	YKL217W	(YKL217W)	Perfect match	1.0	0.0
r_1229	YEL006W or YIL006W	YIL006W or YEL006W	Perfect match	1.0	0.0
r_1235	YGR260W	(YGR260W)	Perfect match	1.0	0.0
r_1242			Perfect match	1.0	0.0
r_1243			Perfect match	1.0	0.0
r_1256	YNL003C	(YNL003C)	Perfect match	1.0	0.0
r_1268			Perfect match	1.0	0.0
r_1449			Perfect match	1.0	0.0
r_1450			Perfect match	1.0	0.0
r_1451			Perfect match	1.0	0.0
r_1452			Perfect match	1.0	0.0
r_1453			Perfect match	1.0	0.0
r_1454			Perfect match	1.0	0.0
r_1455			Perfect match	1.0	0.0
r_1456			Perfect match	1.0	0.0
r_1457			Perfect match	1.0	0.0
r_1458			Perfect match	1.0	0.0
r_1479			Perfect match	1.0	0.0
r_1480			Perfect match	1.0	0.0
r_1481			Perfect match	1.0	0.0
r_1482			Perfect match	1.0	0.0
r_1483			Perfect match	1.0	0.0
r_1484			Perfect match	1.0	0.0
r_1485			Perfect match	1.0	0.0
r_1486			Perfect match	1.0	0.0
r_1487			Perfect match	1.0	0.0
r_1488			Perfect match	1.0	0.0
r_1509			Perfect match	1.0	0.0
r_1510			Perfect match	1.0	0.0
r_1511			Perfect match	1.0	0.0
r_1512			Perfect match	1.0	0.0
r_1513			Perfect match	1.0	0.0
r_1514			Perfect match	1.0	0.0
r_1515			Perfect match	1.0	0.0
r_1516			Perfect match	1.0	0.0
r_1517			Perfect match	1.0	0.0
r_1518			Perfect match	1.0	0.0
r_3963			Perfect match	1.0	0.0
r_3964			Perfect match	1.0	0.0
r_3965			Perfect match	1.0	0.0
r_3966			Perfect match	1.0	0.0
r_3967			Perfect match	1.0	0.0
r_3968			Perfect match	1.0	0.0
r_3969			Perfect match	1.0	0.0
r_3970			Perfect match	1.0	0.0
r_3971			Perfect match	1.0	0.0
r_3972			Perfect match	1.0	0.0
r_3975			Perfect match	1.0	0.0
r_3976			Perfect match	1.0	0.0
r_3977			Perfect match	1.0	0.0
r_3978			Perfect match	1.0	0.0
r_3979			Perfect match	1.0	0.0
r_3980			Perfect match	1.0	0.0
r_3981			Perfect match	1.0	0.0
r_3982			Perfect match	1.0	0.0
r_3983			Perfect match	1.0	0.0
r_3984			Perfect match	1.0	0.0
r_3985			Perfect match	1.0	0.0
r_3986			Perfect match	1.0	0.0
r_3988			Perfect match	1.0	0.0
r_3989			Perfect match	1.0	0.0
r_3990			Perfect match	1.0	0.0
r_3991			Perfect match	1.0	0.0
r_3992			Perfect match	1.0	0.0
r_3993			Perfect match	1.0	0.0
r_3994			Perfect match	1.0	0.0
r_3995			Perfect match	1.0	0.0
r_3997			Perfect match	1.0	0.0
r_3998			Perfect match	1.0	0.0
r_3999			Perfect match	1.0	0.0
r_4000			Perfect match	1.0	0.0
r_4001			Perfect match	1.0	0.0
r_4002			Perfect match	1.0	0.0
r_4003			Perfect match	1.0	0.0
r_4004			Perfect match	1.0	0.0
r_4006			Perfect match	1.0	0.0
r_4007			Perfect match	1.0	0.0
r_4008			Perfect match	1.0	0.0
r_4009			Perfect match	1.0	0.0
r_4010			Perfect match	1.0	0.0
r_4011			Perfect match	1.0	0.0
r_4012			Perfect match	1.0	0.0
r_4013			Perfect match	1.0	0.0
r_4014			Perfect match	1.0	0.0
r_4015			Perfect match	1.0	0.0
r_4016			Perfect match	1.0	0.0
r_4017			Perfect match	1.0	0.0
r_4018			Perfect match	1.0	0.0
r_4019			Perfect match	1.0	0.0
r_4020			Perfect match	1.0	0.0
r_4021			Perfect match	1.0	0.0
r_4022			Perfect match	1.0	0.0
r_4023			Perfect match	1.0	0.0
r_4024			Perfect match	1.0	0.0
r_4025			Perfect match	1.0	0.0
r_4026			Perfect match	1.0	0.0
r_4027			Perfect match	1.0	0.0
r_4028			Perfect match	1.0	0.0
r_4029			Perfect match	1.0	0.0
r_4030			Perfect match	1.0	0.0
r_4031			Perfect match	1.0	0.0
r_4032			Perfect match	1.0	0.0
r_4033			Perfect match	1.0	0.0
r_4034			Perfect match	1.0	0.0
r_4035			Perfect match	1.0	0.0
r_4036			Perfect match	1.0	0.0
r_4037			Perfect match	1.0	0.0
r_1542			Perfect match	1.0	0.0
r_1543			Perfect match	1.0	0.0
r_1545			Perfect match	1.0	0.0
r_1547			Perfect match	1.0	0.0
r_1549			Perfect match	1.0	0.0
r_1550			Perfect match	1.0	0.0
r_1552			Perfect match	1.0	0.0
r_1553			Perfect match	1.0	0.0
r_1554			Perfect match	1.0	0.0
r_1560			Perfect match	1.0	0.0
r_1562			Perfect match	1.0	0.0
r_1563			Perfect match	1.0	0.0
r_1564			Perfect match	1.0	0.0
r_1565			Perfect match	1.0	0.0
r_1566			Perfect match	1.0	0.0
r_1567			Perfect match	1.0	0.0
r_1568			Perfect match	1.0	0.0
r_1572			Perfect match	1.0	0.0
r_1573			Perfect match	1.0	0.0
r_1575			Perfect match	1.0	0.0
r_1576			Perfect match	1.0	0.0
r_1577			Perfect match	1.0	0.0
r_1578			Perfect match	1.0	0.0
r_1579			Perfect match	1.0	0.0
r_1580			Perfect match	1.0	0.0
r_1581			Perfect match	1.0	0.0
r_1582			Perfect match	1.0	0.0
r_1583			Perfect match	1.0	0.0
r_1586			Perfect match	1.0	0.0
r_1589			Perfect match	1.0	0.0
r_1590			Perfect match	1.0	0.0
r_1591			Perfect match	1.0	0.0
r_1595			Perfect match	1.0	0.0
r_1596			Perfect match	1.0	0.0
r_1597			Perfect match	1.0	0.0
r_1598			Perfect match	1.0	0.0
r_1599			Perfect match	1.0	0.0
r_1600			Perfect match	1.0	0.0
r_1601			Perfect match	1.0	0.0
r_1604			Perfect match	1.0	0.0
r_1605			Perfect match	1.0	0.0
r_1606			Perfect match	1.0	0.0
r_1607			Perfect match	1.0	0.0
r_1609			Perfect match	1.0	0.0
r_1610			Perfect match	1.0	0.0
r_1611			Perfect match	1.0	0.0
r_1613			Perfect match	1.0	0.0
r_1620			Perfect match	1.0	0.0
r_1621			Perfect match	1.0	0.0
r_1622			Perfect match	1.0	0.0
r_1623	YER183C	(YER183C)	Perfect match	1.0	0.0
r_1625			Perfect match	1.0	0.0
r_1629			Perfect match	1.0	0.0
r_1630			Perfect match	1.0	0.0
r_1631			Perfect match	1.0	0.0
r_1632			Perfect match	1.0	0.0
r_1633			Perfect match	1.0	0.0
r_1637			Perfect match	1.0	0.0
r_1638			Perfect match	1.0	0.0
r_1639			Perfect match	1.0	0.0
r_1641			Perfect match	1.0	0.0
r_1643			Perfect match	1.0	0.0
r_1650			Perfect match	1.0	0.0
r_1651			Perfect match	1.0	0.0
r_1663			Perfect match	1.0	0.0
r_1664			Perfect match	1.0	0.0
r_1667	YNL036W	(YNL036W)	Perfect match	1.0	0.0
r_1668			Perfect match	1.0	0.0
r_1669			Perfect match	1.0	0.0
r_1672			Perfect match	1.0	0.0
r_1673			Perfect match	1.0	0.0
r_1674			Perfect match	1.0	0.0
r_1675			Perfect match	1.0	0.0
r_1676			Perfect match	1.0	0.0
r_1677			Perfect match	1.0	0.0
r_1678			Perfect match	1.0	0.0
r_1679			Perfect match	1.0	0.0
r_1680			Perfect match	1.0	0.0
r_1681			Perfect match	1.0	0.0
r_1682			Perfect match	1.0	0.0
r_1685			Perfect match	1.0	0.0
r_1687			Perfect match	1.0	0.0
r_1690			Perfect match	1.0	0.0
r_1691			Perfect match	1.0	0.0
r_1694			Perfect match	1.0	0.0
r_1695			Perfect match	1.0	0.0
r_1696			Perfect match	1.0	0.0
r_1697			Perfect match	1.0	0.0
r_1698			Perfect match	1.0	0.0
r_1699			Perfect match	1.0	0.0
r_1700			Perfect match	1.0	0.0
r_1702			Perfect match	1.0	0.0
r_1705			Perfect match	1.0	0.0
r_1706			Perfect match	1.0	0.0
r_1708			Perfect match	1.0	0.0
r_1709			Perfect match	1.0	0.0
r_1711			Perfect match	1.0	0.0
r_1712			Perfect match	1.0	0.0
r_1713			Perfect match	1.0	0.0
r_1715			Perfect match	1.0	0.0
r_1716			Perfect match	1.0	0.0
r_1720			Perfect match	1.0	0.0
r_1721			Perfect match	1.0	0.0
r_1722			Perfect match	1.0	0.0
r_1723			Perfect match	1.0	0.0
r_1724			Perfect match	1.0	0.0
r_1725			Perfect match	1.0	0.0
r_1726			Perfect match	1.0	0.0
r_1728			Perfect match	1.0	0.0
r_1730			Perfect match	1.0	0.0
r_1731			Perfect match	1.0	0.0
r_1732			Perfect match	1.0	0.0
r_1733			Perfect match	1.0	0.0
r_1734			Perfect match	1.0	0.0
r_1737			Perfect match	1.0	0.0
r_1738			Perfect match	1.0	0.0
r_1743			Perfect match	1.0	0.0
r_1744			Perfect match	1.0	0.0
r_1745			Perfect match	1.0	0.0
r_1746			Perfect match	1.0	0.0
r_1747			Perfect match	1.0	0.0
r_1748			Perfect match	1.0	0.0
r_1749			Perfect match	1.0	0.0
r_1750			Perfect match	1.0	0.0
r_1751			Perfect match	1.0	0.0
r_1752			Perfect match	1.0	0.0
r_1761			Perfect match	1.0	0.0
r_1762			Perfect match	1.0	0.0
r_1763			Perfect match	1.0	0.0
r_1766			Perfect match	1.0	0.0
r_1791			Perfect match	1.0	0.0
r_1792			Perfect match	1.0	0.0
r_1793			Perfect match	1.0	0.0
r_1794			Perfect match	1.0	0.0
r_1797			Perfect match	1.0	0.0
r_1798			Perfect match	1.0	0.0
r_1800			Perfect match	1.0	0.0
r_1801			Perfect match	1.0	0.0
r_1802			Perfect match	1.0	0.0
r_1803	YGL225W	(YGL225W)	Perfect match	1.0	0.0
r_1806			Perfect match	1.0	0.0
r_1809			Perfect match	1.0	0.0
r_1810			Perfect match	1.0	0.0
r_1812			Perfect match	1.0	0.0
r_1813			Perfect match	1.0	0.0
r_1814			Perfect match	1.0	0.0
r_1815			Perfect match	1.0	0.0
r_1817			Perfect match	1.0	0.0
r_1818			Perfect match	1.0	0.0
r_1819			Perfect match	1.0	0.0
r_1820			Perfect match	1.0	0.0
r_1821			Perfect match	1.0	0.0
r_1822			Perfect match	1.0	0.0
r_1823			Perfect match	1.0	0.0
r_1833			Perfect match	1.0	0.0
r_1834			Perfect match	1.0	0.0
r_1839			Perfect match	1.0	0.0
r_1840			Perfect match	1.0	0.0
r_1841			Perfect match	1.0	0.0
r_1842			Perfect match	1.0	0.0
r_1843			Perfect match	1.0	0.0
r_1844			Perfect match	1.0	0.0
r_1845			Perfect match	1.0	0.0
r_1846			Perfect match	1.0	0.0
r_1847			Perfect match	1.0	0.0
r_1848			Perfect match	1.0	0.0
r_1849			Perfect match	1.0	0.0
r_1850			Perfect match	1.0	0.0
r_1851			Perfect match	1.0	0.0
r_1852			Perfect match	1.0	0.0
r_1853			Perfect match	1.0	0.0
r_1854			Perfect match	1.0	0.0
r_1855			Perfect match	1.0	0.0
r_1856			Perfect match	1.0	0.0
r_1857			Perfect match	1.0	0.0
r_1858			Perfect match	1.0	0.0
r_1859			Perfect match	1.0	0.0
r_1860			Perfect match	1.0	0.0
r_1862			Perfect match	1.0	0.0
r_1863			Perfect match	1.0	0.0
r_1864			Perfect match	1.0	0.0
r_1865			Perfect match	1.0	0.0
r_1866			Perfect match	1.0	0.0
r_1867			Perfect match	1.0	0.0
r_1868			Perfect match	1.0	0.0
r_1869			Perfect match	1.0	0.0
r_1870			Perfect match	1.0	0.0
r_1871			Perfect match	1.0	0.0
r_1873			Perfect match	1.0	0.0
r_1875			Perfect match	1.0	0.0
r_1876			Perfect match	1.0	0.0
r_1878			Perfect match	1.0	0.0
r_1880			Perfect match	1.0	0.0
r_1886			Perfect match	1.0	0.0
r_1887			Perfect match	1.0	0.0
r_1896			Perfect match	1.0	0.0
r_1897			Perfect match	1.0	0.0
r_1899			Perfect match	1.0	0.0
r_1900			Perfect match	1.0	0.0
r_1903			Perfect match	1.0	0.0
r_1904			Perfect match	1.0	0.0
r_1906			Perfect match	1.0	0.0
r_1909			Perfect match	1.0	0.0
r_1911			Perfect match	1.0	0.0
r_1920			Perfect match	1.0	0.0
r_1921			Perfect match	1.0	0.0
r_1922			Perfect match	1.0	0.0
r_1923			Perfect match	1.0	0.0
r_1924			Perfect match	1.0	0.0
r_1925			Perfect match	1.0	0.0
r_1926			Perfect match	1.0	0.0
r_1927			Perfect match	1.0	0.0
r_1928			Perfect match	1.0	0.0
r_1929			Perfect match	1.0	0.0
r_1931			Perfect match	1.0	0.0
r_1932			Perfect match	1.0	0.0
r_1936			Perfect match	1.0	0.0
r_1937			Perfect match	1.0	0.0
r_1938			Perfect match	1.0	0.0
r_1939			Perfect match	1.0	0.0
r_1940			Perfect match	1.0	0.0
r_1941			Perfect match	1.0	0.0
r_1942			Perfect match	1.0	0.0
r_1943			Perfect match	1.0	0.0
r_1944			Perfect match	1.0	0.0
r_1945			Perfect match	1.0	0.0
r_1946			Perfect match	1.0	0.0
r_1952			Perfect match	1.0	0.0
r_1963			Perfect match	1.0	0.0
r_1964			Perfect match	1.0	0.0
r_1966			Perfect match	1.0	0.0
r_1968			Perfect match	1.0	0.0
r_1970			Perfect match	1.0	0.0
r_1971			Perfect match	1.0	0.0
r_1972			Perfect match	1.0	0.0
r_1977			Perfect match	1.0	0.0
r_1978			Perfect match	1.0	0.0
r_1979			Perfect match	1.0	0.0
r_1980			Perfect match	1.0	0.0
r_1987			Perfect match	1.0	0.0
r_1989			Perfect match	1.0	0.0
r_1991			Perfect match	1.0	0.0
r_1992			Perfect match	1.0	0.0
r_1995			Perfect match	1.0	0.0
r_1996			Perfect match	1.0	0.0
r_1997			Perfect match	1.0	0.0
r_1998			Perfect match	1.0	0.0
r_1999			Perfect match	1.0	0.0
r_2000			Perfect match	1.0	0.0
r_2001			Perfect match	1.0	0.0
r_2002			Perfect match	1.0	0.0
r_2003			Perfect match	1.0	0.0
r_2022			Perfect match	1.0	0.0
r_2023			Perfect match	1.0	0.0
r_2027			Perfect match	1.0	0.0
r_2028			Perfect match	1.0	0.0
r_2030			Perfect match	1.0	0.0
r_2031			Perfect match	1.0	0.0
r_2032			Perfect match	1.0	0.0
r_2036			Perfect match	1.0	0.0
r_2037			Perfect match	1.0	0.0
r_2038			Perfect match	1.0	0.0
r_2039			Perfect match	1.0	0.0
r_2043			Perfect match	1.0	0.0
r_2050			Perfect match	1.0	0.0
r_2053			Perfect match	1.0	0.0
r_2054			Perfect match	1.0	0.0
r_2056			Perfect match	1.0	0.0
r_2058			Perfect match	1.0	0.0
r_2061			Perfect match	1.0	0.0
r_2062			Perfect match	1.0	0.0
r_2063			Perfect match	1.0	0.0
r_2066			Perfect match	1.0	0.0
r_2068			Perfect match	1.0	0.0
r_2069			Perfect match	1.0	0.0
r_2070			Perfect match	1.0	0.0
r_2071			Perfect match	1.0	0.0
r_2073			Perfect match	1.0	0.0
r_2074			Perfect match	1.0	0.0
r_2075			Perfect match	1.0	0.0
r_2080			Perfect match	1.0	0.0
r_2083			Perfect match	1.0	0.0
r_2084			Perfect match	1.0	0.0
r_2085			Perfect match	1.0	0.0
r_2089			Perfect match	1.0	0.0
r_2095			Perfect match	1.0	0.0
r_2096			Perfect match	1.0	0.0
r_2097			Perfect match	1.0	0.0
r_2098			Perfect match	1.0	0.0
r_2099			Perfect match	1.0	0.0
r_2100			Perfect match	1.0	0.0
r_2101			Perfect match	1.0	0.0
r_2102			Perfect match	1.0	0.0
r_2103			Perfect match	1.0	0.0
r_2104			Perfect match	1.0	0.0
r_2108			Perfect match	1.0	0.0
r_2111			Perfect match	1.0	0.0
r_2125			Perfect match	1.0	0.0
r_2812			Perfect match	1.0	0.0
r_2814			Perfect match	1.0	0.0
r_2816			Perfect match	1.0	0.0
r_2818			Perfect match	1.0	0.0
r_3332			Perfect match	1.0	0.0
r_3333			Perfect match	1.0	0.0
r_3334			Perfect match	1.0	0.0
r_3335			Perfect match	1.0	0.0
r_3336			Perfect match	1.0	0.0
r_3337			Perfect match	1.0	0.0
r_3338			Perfect match	1.0	0.0
r_3339			Perfect match	1.0	0.0
r_3340			Perfect match	1.0	0.0
r_3341			Perfect match	1.0	0.0
r_3342			Perfect match	1.0	0.0
r_3343			Perfect match	1.0	0.0
r_3344			Perfect match	1.0	0.0
r_3345			Perfect match	1.0	0.0
r_3346			Perfect match	1.0	0.0
r_3347			Perfect match	1.0	0.0
r_3509			Perfect match	1.0	0.0
r_3510			Perfect match	1.0	0.0
r_3511			Perfect match	1.0	0.0
r_3512			Perfect match	1.0	0.0
r_3513			Perfect match	1.0	0.0
r_3514			Perfect match	1.0	0.0
r_3515			Perfect match	1.0	0.0
r_3516			Perfect match	1.0	0.0
r_3517			Perfect match	1.0	0.0
r_3518			Perfect match	1.0	0.0
r_3519			Perfect match	1.0	0.0
r_3520			Perfect match	1.0	0.0
r_3521			Perfect match	1.0	0.0
r_3522			Perfect match	1.0	0.0
r_3523			Perfect match	1.0	0.0
r_3524			Perfect match	1.0	0.0
r_3527			Perfect match	1.0	0.0
r_3528			Perfect match	1.0	0.0
r_3529			Perfect match	1.0	0.0
r_3530			Perfect match	1.0	0.0
r_3531			Perfect match	1.0	0.0
r_3532			Perfect match	1.0	0.0
r_3533			Perfect match	1.0	0.0
r_3534			Perfect match	1.0	0.0
r_3535			Perfect match	1.0	0.0
r_3536			Perfect match	1.0	0.0
r_3538			Perfect match	1.0	0.0
r_3539			Perfect match	1.0	0.0
r_3540			Perfect match	1.0	0.0
r_3541			Perfect match	1.0	0.0
r_3542			Perfect match	1.0	0.0
r_3547			Perfect match	1.0	0.0
r_3554			Perfect match	1.0	0.0
r_3555			Perfect match	1.0	0.0
r_3556			Perfect match	1.0	0.0
r_3557			Perfect match	1.0	0.0
r_3558			Perfect match	1.0	0.0
r_3559			Perfect match	1.0	0.0
r_3560			Perfect match	1.0	0.0
r_3561			Perfect match	1.0	0.0
r_3562			Perfect match	1.0	0.0
r_3563			Perfect match	1.0	0.0
r_3564			Perfect match	1.0	0.0
r_3565			Perfect match	1.0	0.0
r_3566			Perfect match	1.0	0.0
r_3567			Perfect match	1.0	0.0
r_3568			Perfect match	1.0	0.0
r_3569			Perfect match	1.0	0.0
r_3575			Perfect match	1.0	0.0
r_3576			Perfect match	1.0	0.0
r_3577			Perfect match	1.0	0.0
r_3578			Perfect match	1.0	0.0
r_3579			Perfect match	1.0	0.0
r_3580			Perfect match	1.0	0.0
r_3581			Perfect match	1.0	0.0
r_3582			Perfect match	1.0	0.0
r_3583			Perfect match	1.0	0.0
r_3584			Perfect match	1.0	0.0
r_3587			Perfect match	1.0	0.0
r_3588			Perfect match	1.0	0.0
r_3589			Perfect match	1.0	0.0
r_3590			Perfect match	1.0	0.0
r_3591			Perfect match	1.0	0.0
r_3592			Perfect match	1.0	0.0
r_3593			Perfect match	1.0	0.0
r_3594			Perfect match	1.0	0.0
r_3595			Perfect match	1.0	0.0
r_3596			Perfect match	1.0	0.0
r_3598			Perfect match	1.0	0.0
r_3599			Perfect match	1.0	0.0
r_3600			Perfect match	1.0	0.0
r_3606	YCR098C	(YCR098C)	Perfect match	1.0	0.0
r_3612			Perfect match	1.0	0.0
r_3613			Perfect match	1.0	0.0
r_3614			Perfect match	1.0	0.0
r_3615			Perfect match	1.0	0.0
r_3616			Perfect match	1.0	0.0
r_3617			Perfect match	1.0	0.0
r_3618			Perfect match	1.0	0.0
r_3619			Perfect match	1.0	0.0
r_3620			Perfect match	1.0	0.0
r_3621			Perfect match	1.0	0.0
r_3622			Perfect match	1.0	0.0
r_3623			Perfect match	1.0	0.0
r_3624			Perfect match	1.0	0.0
r_3625			Perfect match	1.0	0.0
r_3626			Perfect match	1.0	0.0
r_3627			Perfect match	1.0	0.0
r_3628			Perfect match	1.0	0.0
r_3629			Perfect match	1.0	0.0
r_3630			Perfect match	1.0	0.0
r_3631			Perfect match	1.0	0.0
r_3632			Perfect match	1.0	0.0
r_3633			Perfect match	1.0	0.0
r_3634			Perfect match	1.0	0.0
r_3635			Perfect match	1.0	0.0
r_3636			Perfect match	1.0	0.0
r_3637			Perfect match	1.0	0.0
r_3638			Perfect match	1.0	0.0
r_3639			Perfect match	1.0	0.0
r_3640			Perfect match	1.0	0.0
r_3641			Perfect match	1.0	0.0
r_3642			Perfect match	1.0	0.0
r_3643			Perfect match	1.0	0.0
r_3644			Perfect match	1.0	0.0
r_3645			Perfect match	1.0	0.0
r_3646			Perfect match	1.0	0.0
r_3647			Perfect match	1.0	0.0
r_3648			Perfect match	1.0	0.0
r_3653			Perfect match	1.0	0.0
r_3654			Perfect match	1.0	0.0
r_3655			Perfect match	1.0	0.0
r_3656			Perfect match	1.0	0.0
r_3657			Perfect match	1.0	0.0
r_3658			Perfect match	1.0	0.0
r_3659			Perfect match	1.0	0.0
r_3660			Perfect match	1.0	0.0
r_3661			Perfect match	1.0	0.0
r_3662			Perfect match	1.0	0.0
r_3665			Perfect match	1.0	0.0
r_3668			Perfect match	1.0	0.0
r_3669			Perfect match	1.0	0.0
r_3670			Perfect match	1.0	0.0
r_3671			Perfect match	1.0	0.0
r_3672			Perfect match	1.0	0.0
r_3673			Perfect match	1.0	0.0
r_3674			Perfect match	1.0	0.0
r_3675			Perfect match	1.0	0.0
r_3676			Perfect match	1.0	0.0
r_3677			Perfect match	1.0	0.0
r_3680	YHR002W	(YHR002W)	Perfect match	1.0	0.0
r_3685			Perfect match	1.0	0.0
r_3686			Perfect match	1.0	0.0
r_3687			Perfect match	1.0	0.0
r_3688			Perfect match	1.0	0.0
r_3689			Perfect match	1.0	0.0
r_3690			Perfect match	1.0	0.0
r_3691			Perfect match	1.0	0.0
r_3692			Perfect match	1.0	0.0
r_3693			Perfect match	1.0	0.0
r_3694			Perfect match	1.0	0.0
r_3695			Perfect match	1.0	0.0
r_3696			Perfect match	1.0	0.0
r_3697			Perfect match	1.0	0.0
r_3698			Perfect match	1.0	0.0
r_3699			Perfect match	1.0	0.0
r_3700			Perfect match	1.0	0.0
r_3701			Perfect match	1.0	0.0
r_3702			Perfect match	1.0	0.0
r_3703			Perfect match	1.0	0.0
r_3704			Perfect match	1.0	0.0
r_3705			Perfect match	1.0	0.0
r_3706			Perfect match	1.0	0.0
r_3707			Perfect match	1.0	0.0
r_3708			Perfect match	1.0	0.0
r_3709			Perfect match	1.0	0.0
r_3710			Perfect match	1.0	0.0
r_3711			Perfect match	1.0	0.0
r_3712			Perfect match	1.0	0.0
r_3713			Perfect match	1.0	0.0
r_3714			Perfect match	1.0	0.0
r_3715			Perfect match	1.0	0.0
r_3716			Perfect match	1.0	0.0
r_3717			Perfect match	1.0	0.0
r_3718			Perfect match	1.0	0.0
r_3719			Perfect match	1.0	0.0
r_3720			Perfect match	1.0	0.0
r_3721			Perfect match	1.0	0.0
r_3722			Perfect match	1.0	0.0
r_3723			Perfect match	1.0	0.0
r_3724			Perfect match	1.0	0.0
r_3725			Perfect match	1.0	0.0
r_3726			Perfect match	1.0	0.0
r_3727			Perfect match	1.0	0.0
r_3728			Perfect match	1.0	0.0
r_3729			Perfect match	1.0	0.0
r_3730			Perfect match	1.0	0.0
r_3731			Perfect match	1.0	0.0
r_3732			Perfect match	1.0	0.0
r_3733			Perfect match	1.0	0.0
r_3734			Perfect match	1.0	0.0
r_3735			Perfect match	1.0	0.0
r_3736			Perfect match	1.0	0.0
r_3737			Perfect match	1.0	0.0
r_3738			Perfect match	1.0	0.0
r_3739			Perfect match	1.0	0.0
r_3740			Perfect match	1.0	0.0
r_3741			Perfect match	1.0	0.0
r_3742			Perfect match	1.0	0.0
r_3743			Perfect match	1.0	0.0
r_3744			Perfect match	1.0	0.0
r_3745			Perfect match	1.0	0.0
r_3746			Perfect match	1.0	0.0
r_3747			Perfect match	1.0	0.0
r_3748			Perfect match	1.0	0.0
r_3749			Perfect match	1.0	0.0
r_3750			Perfect match	1.0	0.0
r_3751			Perfect match	1.0	0.0
r_3752			Perfect match	1.0	0.0
r_3753			Perfect match	1.0	0.0
r_3754			Perfect match	1.0	0.0
r_3755			Perfect match	1.0	0.0
r_3756			Perfect match	1.0	0.0
r_3757			Perfect match	1.0	0.0
r_3758			Perfect match	1.0	0.0
r_3759			Perfect match	1.0	0.0
r_3760			Perfect match	1.0	0.0
r_3761			Perfect match	1.0	0.0
r_3762			Perfect match	1.0	0.0
r_3763			Perfect match	1.0	0.0
r_3764			Perfect match	1.0	0.0
r_3773			Perfect match	1.0	0.0
r_3774			Perfect match	1.0	0.0
r_3775			Perfect match	1.0	0.0
r_3776			Perfect match	1.0	0.0
r_3777			Perfect match	1.0	0.0
r_3778			Perfect match	1.0	0.0
r_3779			Perfect match	1.0	0.0
r_3780			Perfect match	1.0	0.0
r_3781			Perfect match	1.0	0.0
r_3782			Perfect match	1.0	0.0
r_3783			Perfect match	1.0	0.0
r_3784			Perfect match	1.0	0.0
r_3785			Perfect match	1.0	0.0
r_3786			Perfect match	1.0	0.0
r_3787			Perfect match	1.0	0.0
r_3788			Perfect match	1.0	0.0
r_3789			Perfect match	1.0	0.0
r_3790			Perfect match	1.0	0.0
r_3791			Perfect match	1.0	0.0
r_3792			Perfect match	1.0	0.0
r_3793			Perfect match	1.0	0.0
r_3794			Perfect match	1.0	0.0
r_3795			Perfect match	1.0	0.0
r_3796			Perfect match	1.0	0.0
r_3797			Perfect match	1.0	0.0
r_3798			Perfect match	1.0	0.0
r_3799			Perfect match	1.0	0.0
r_3800			Perfect match	1.0	0.0
r_3801			Perfect match	1.0	0.0
r_3802			Perfect match	1.0	0.0
r_3803			Perfect match	1.0	0.0
r_3804			Perfect match	1.0	0.0
r_3805			Perfect match	1.0	0.0
r_3806			Perfect match	1.0	0.0
r_3807			Perfect match	1.0	0.0
r_3808			Perfect match	1.0	0.0
r_3809			Perfect match	1.0	0.0
r_3810			Perfect match	1.0	0.0
r_3811			Perfect match	1.0	0.0
r_3812			Perfect match	1.0	0.0
r_3837			Perfect match	1.0	0.0
r_3838			Perfect match	1.0	0.0
r_3839			Perfect match	1.0	0.0
r_3840			Perfect match	1.0	0.0
r_3841			Perfect match	1.0	0.0
r_3842			Perfect match	1.0	0.0
r_3843			Perfect match	1.0	0.0
r_3844			Perfect match	1.0	0.0
r_3853			Perfect match	1.0	0.0
r_3854			Perfect match	1.0	0.0
r_3855			Perfect match	1.0	0.0
r_3856			Perfect match	1.0	0.0
r_3857			Perfect match	1.0	0.0
r_3858			Perfect match	1.0	0.0
r_3859			Perfect match	1.0	0.0
r_3860			Perfect match	1.0	0.0
r_3861			Perfect match	1.0	0.0
r_3862			Perfect match	1.0	0.0
r_3863			Perfect match	1.0	0.0
r_3864			Perfect match	1.0	0.0
r_3865			Perfect match	1.0	0.0
r_3866			Perfect match	1.0	0.0
r_3867			Perfect match	1.0	0.0
r_3868			Perfect match	1.0	0.0
r_3869			Perfect match	1.0	0.0
r_3870			Perfect match	1.0	0.0
r_3871			Perfect match	1.0	0.0
r_3872			Perfect match	1.0	0.0
r_3873			Perfect match	1.0	0.0
r_3874			Perfect match	1.0	0.0
r_3875			Perfect match	1.0	0.0
r_3876			Perfect match	1.0	0.0
r_3911			Perfect match	1.0	0.0
r_3912			Perfect match	1.0	0.0
r_3913			Perfect match	1.0	0.0
r_3914			Perfect match	1.0	0.0
r_3915			Perfect match	1.0	0.0
r_3916			Perfect match	1.0	0.0
r_3917			Perfect match	1.0	0.0
r_3918			Perfect match	1.0	0.0
r_3919			Perfect match	1.0	0.0
r_3920			Perfect match	1.0	0.0
r_3921			Perfect match	1.0	0.0
r_3922			Perfect match	1.0	0.0
r_3923			Perfect match	1.0	0.0
r_3924			Perfect match	1.0	0.0
r_3925			Perfect match	1.0	0.0
r_3926			Perfect match	1.0	0.0
r_3929			Perfect match	1.0	0.0
r_3930			Perfect match	1.0	0.0
r_3931			Perfect match	1.0	0.0
r_3932			Perfect match	1.0	0.0
r_3933			Perfect match	1.0	0.0
r_3934			Perfect match	1.0	0.0
r_3935			Perfect match	1.0	0.0
r_3936			Perfect match	1.0	0.0
r_3939			Perfect match	1.0	0.0
r_3941			Perfect match	1.0	0.0
r_3942			Perfect match	1.0	0.0
r_3943			Perfect match	1.0	0.0
r_3944			Perfect match	1.0	0.0
r_3945			Perfect match	1.0	0.0
r_3946			Perfect match	1.0	0.0
r_3947			Perfect match	1.0	0.0
r_3948			Perfect match	1.0	0.0
r_3949			Perfect match	1.0	0.0
r_3950			Perfect match	1.0	0.0
r_3951			Perfect match	1.0	0.0
r_3952			Perfect match	1.0	0.0
r_3953			Perfect match	1.0	0.0
r_3954			Perfect match	1.0	0.0
r_3955			Perfect match	1.0	0.0
r_3956			Perfect match	1.0	0.0
r_3958			Perfect match	1.0	0.0
r_3960	YBR192W	(YBR192W)	Perfect match	1.0	0.0
r_3962			Perfect match	1.0	0.0
r_3973			Perfect match	1.0	0.0
r_4038			Perfect match	1.0	0.0
r_4040			Perfect match	1.0	0.0
r_4043			Perfect match	1.0	0.0
r_4044			Perfect match	1.0	0.0
r_4041			Perfect match	1.0	0.0
r_4047			Perfect match	1.0	0.0
r_4048			Perfect match	1.0	0.0
r_4049			Perfect match	1.0	0.0
r_4050			Perfect match	1.0	0.0
r_4051			Perfect match	1.0	0.0
r_4052			Perfect match	1.0	0.0
r_4053			Perfect match	1.0	0.0
r_4054			Perfect match	1.0	0.0
r_4055			Perfect match	1.0	0.0
r_4056			Perfect match	1.0	0.0
r_4057			Perfect match	1.0	0.0
r_4058			Perfect match	1.0	0.0
r_4059			Perfect match	1.0	0.0
r_4060			Perfect match	1.0	0.0
r_4061			Perfect match	1.0	0.0
r_4062			Perfect match	1.0	0.0
r_4063			Perfect match	1.0	0.0
r_4064			Perfect match	1.0	0.0
r_4065			Perfect match	1.0	0.0
r_4066			Perfect match	1.0	0.0
r_4067			Perfect match	1.0	0.0
r_4068			Perfect match	1.0	0.0
r_4069			Perfect match	1.0	0.0
r_4070			Perfect match	1.0	0.0
r_4071			Perfect match	1.0	0.0
r_4072			Perfect match	1.0	0.0
r_4073			Perfect match	1.0	0.0
r_4074			Perfect match	1.0	0.0
r_4075			Perfect match	1.0	0.0
r_4076			Perfect match	1.0	0.0
r_4077			Perfect match	1.0	0.0
r_4078			Perfect match	1.0	0.0
r_4079			Perfect match	1.0	0.0
r_4080			Perfect match	1.0	0.0
r_4081			Perfect match	1.0	0.0
r_4082			Perfect match	1.0	0.0
r_4083			Perfect match	1.0	0.0
r_4084			Perfect match	1.0	0.0
r_4085			Perfect match	1.0	0.0
r_4086			Perfect match	1.0	0.0
r_4087			Perfect match	1.0	0.0
r_4088			Perfect match	1.0	0.0
r_4089			Perfect match	1.0	0.0
r_4090			Perfect match	1.0	0.0
r_4091			Perfect match	1.0	0.0
r_4092			Perfect match	1.0	0.0
r_4093			Perfect match	1.0	0.0
r_4094			Perfect match	1.0	0.0
r_4095			Perfect match	1.0	0.0
r_4096			Perfect match	1.0	0.0
r_4097			Perfect match	1.0	0.0
r_4098			Perfect match	1.0	0.0
r_4099			Perfect match	1.0	0.0
r_4100			Perfect match	1.0	0.0
r_4101			Perfect match	1.0	0.0
r_4102			Perfect match	1.0	0.0
r_4103			Perfect match	1.0	0.0
r_4104			Perfect match	1.0	0.0
r_4105			Perfect match	1.0	0.0
r_4106			Perfect match	1.0	0.0
r_4107			Perfect match	1.0	0.0
r_4108			Perfect match	1.0	0.0
r_4109			Perfect match	1.0	0.0
r_4110			Perfect match	1.0	0.0
r_4111			Perfect match	1.0	0.0
r_4112			Perfect match	1.0	0.0
r_4113			Perfect match	1.0	0.0
r_4114			Perfect match	1.0	0.0
r_4115			Perfect match	1.0	0.0
r_4116			Perfect match	1.0	0.0
r_4117			Perfect match	1.0	0.0
r_4118			Perfect match	1.0	0.0
r_4119			Perfect match	1.0	0.0
r_4120			Perfect match	1.0	0.0
r_4121			Perfect match	1.0	0.0
r_4122			Perfect match	1.0	0.0
r_4123			Perfect match	1.0	0.0
r_4124			Perfect match	1.0	0.0
r_4125			Perfect match	1.0	0.0
r_4126			Perfect match	1.0	0.0
r_4127			Perfect match	1.0	0.0
r_4128			Perfect match	1.0	0.0
r_4129			Perfect match	1.0	0.0
r_4130			Perfect match	1.0	0.0
r_4131			Perfect match	1.0	0.0
r_4132			Perfect match	1.0	0.0
r_4133			Perfect match	1.0	0.0
r_4134			Perfect match	1.0	0.0
r_4135			Perfect match	1.0	0.0
r_4136			Perfect match	1.0	0.0
r_4137			Perfect match	1.0	0.0
r_4138			Perfect match	1.0	0.0
r_4139			Perfect match	1.0	0.0
r_4140			Perfect match	1.0	0.0
r_4141			Perfect match	1.0	0.0
r_4142			Perfect match	1.0	0.0
r_4143			Perfect match	1.0	0.0
r_4144			Perfect match	1.0	0.0
r_4145			Perfect match	1.0	0.0
r_4146			Perfect match	1.0	0.0
r_4147			Perfect match	1.0	0.0
r_4148			Perfect match	1.0	0.0
r_4149			Perfect match	1.0	0.0
r_4150			Perfect match	1.0	0.0
r_4151			Perfect match	1.0	0.0
r_4152	YAL039C or YKL087C	YKL087C or YAL039C	Perfect match	1.0	0.0
r_4157	YBR022W or YMR087W	YMR087W or YBR022W	Perfect match	1.0	0.0
r_4158	YBR046C	YBR046C	Perfect match	1.0	0.0
r_4160	YBR111C	(YBR111C)	Perfect match	1.0	0.0
r_4164	YBR222C	(YBR222C)	Perfect match	1.0	0.0
r_4165	YBR229C	(YBR229C)	Perfect match	1.0	0.0
r_4166	YBR229C	(YBR229C)	Perfect match	1.0	0.0
r_4170	YBR243C	(YBR243C)	Perfect match	1.0	0.0
r_4183	YEL070W or YNR073C	YEL070W or YNR073C	Perfect match	1.0	0.0
r_4184	YER010C	(YER010C)	Perfect match	1.0	0.0
r_4187	YER087W	(YER087W)	Perfect match	1.0	0.0
r_4188	YER163C	(YER163C)	Perfect match	1.0	0.0
r_4189	YHL018W	(YHL018W)	Perfect match	1.0	0.0
r_4191	YHR043C or YHR044C	YHR044C or YHR043C	Perfect match	1.0	0.0
r_4192	YHR109W	(YHR109W)	Perfect match	1.0	0.0
r_4199	YIR038C	(YIR038C)	Perfect match	1.0	0.0
r_4205	YKL215C	(YKL215C)	Perfect match	1.0	0.0
r_4206	YKL218C	(YKL218C)	Perfect match	1.0	0.0
r_4207	YGR154C	(YGR154C)	Perfect match	1.0	0.0
r_4209	YGR154C	(YGR154C)	Perfect match	1.0	0.0
r_4210	YFL061W or YNL335W	YFL061W or YNL335W	Perfect match	1.0	0.0
r_4214	YFR044C	(YFR044C)	Perfect match	1.0	0.0
r_4215	YFR044C	(YFR044C)	Perfect match	1.0	0.0
r_4217	YDL120W	(YDL120W)	Perfect match	1.0	0.0
r_4223	YDR036C	(YDR036C)	Perfect match	1.0	0.0
r_4226	YDR111C	(YDR111C)	Perfect match	1.0	0.0
r_4232	YDR248C	(YDR248C)	Perfect match	1.0	0.0
r_4236	YDR533C or YMR322C or YOR391C or YPL280W	YMR322C or YOR391C or YPL280W or YDR533C	Perfect match	1.0	0.0
r_4239	YGL017W	(YGL017W)	Perfect match	1.0	0.0
r_4243	YGL065C	(YGL065C)	Perfect match	1.0	0.0
r_4244	YGL065C	(YGL065C)	Perfect match	1.0	0.0
r_4247	YGL169W	(YGL169W)	Perfect match	1.0	0.0
r_4249	YGR012W	(YGR012W)	Perfect match	1.0	0.0
r_4250	YGR036C	(YGR036C)	Perfect match	1.0	0.0
r_4251	YGR046W	(YGR046W)	Perfect match	1.0	0.0
r_4253	YGR227W	(YGR227W)	Perfect match	1.0	0.0
r_4254	YGR234W	YGR234W	Perfect match	1.0	0.0
r_4255	YGR234W	YGR234W	Perfect match	1.0	0.0
r_4260	YJL126W	(YJL126W)	Perfect match	1.0	0.0
r_4261	YJL126W	(YJL126W)	Perfect match	1.0	0.0
r_4263	YJR040W	(YJR040W)	Perfect match	1.0	0.0
r_4265	YJR069C	(YJR069C)	Perfect match	1.0	0.0
r_4266	YJR069C	(YJR069C)	Perfect match	1.0	0.0
r_4267	YJR069C	(YJR069C)	Perfect match	1.0	0.0
r_4269	YJR069C	(YJR069C)	Perfect match	1.0	0.0
r_4273	YJR149W	(YJR149W)	Perfect match	1.0	0.0
r_4278	YLR143W	(YLR143W)	Perfect match	1.0	0.0
r_4279	YLR151C	(YLR151C)	Perfect match	1.0	0.0
r_4280	YLR239C	(YLR239C)	Perfect match	1.0	0.0
r_4281	YLR239C	(YLR239C)	Perfect match	1.0	0.0
r_4312	YNL092W	(YNL092W)	Perfect match	1.0	0.0
r_4313	YNL219C	(YNL219C)	Perfect match	1.0	0.0
r_4314	YNL219C	(YNL219C)	Perfect match	1.0	0.0
r_4316	YNR030W	(YNR030W)	Perfect match	1.0	0.0
r_4320	YOR002W	(YOR002W)	Perfect match	1.0	0.0
r_4321	YOR067C	(YOR067C)	Perfect match	1.0	0.0
r_4322	YOR149C	(YOR149C)	Perfect match	1.0	0.0
r_4330	YPR127W	YPR127W	Perfect match	1.0	0.0
r_4331	YDR371W or YLR286C	YDR371W or YLR286C	Perfect match	1.0	0.0
r_4333	YHR201C or YDR452W	YDR452W or YHR201C	Perfect match	1.0	0.0
r_4336	YLR351C	(YLR351C)	Perfect match	1.0	0.0
r_4339	YEL004W	(YEL004W)	Perfect match	1.0	0.0
r_4341			Perfect match	1.0	0.0
r_4344			Perfect match	1.0	0.0
r_4345			Perfect match	1.0	0.0
r_4347			Perfect match	1.0	0.0
r_4350			Perfect match	1.0	0.0
r_4351			Perfect match	1.0	0.0
r_4352			Perfect match	1.0	0.0
r_4353			Perfect match	1.0	0.0
r_4354			Perfect match	1.0	0.0
r_4357			Perfect match	1.0	0.0
r_4359			Perfect match	1.0	0.0
r_4362			Perfect match	1.0	0.0
r_4363			Perfect match	1.0	0.0
r_4366			Perfect match	1.0	0.0
r_4368			Perfect match	1.0	0.0
r_4370			Perfect match	1.0	0.0
r_4374			Perfect match	1.0	0.0
r_4376			Perfect match	1.0	0.0
r_4377			Perfect match	1.0	0.0
r_4378			Perfect match	1.0	0.0
r_4380			Perfect match	1.0	0.0
r_4382			Perfect match	1.0	0.0
r_4384			Perfect match	1.0	0.0
r_4386			Perfect match	1.0	0.0
r_4390			Perfect match	1.0	0.0
r_4391			Perfect match	1.0	0.0
r_4393			Perfect match	1.0	0.0
r_4394			Perfect match	1.0	0.0
r_4396			Perfect match	1.0	0.0
r_4397			Perfect match	1.0	0.0
r_4400			Perfect match	1.0	0.0
r_4405			Perfect match	1.0	0.0
r_4409			Perfect match	1.0	0.0
r_4410			Perfect match	1.0	0.0
r_4411			Perfect match	1.0	0.0
r_4414			Perfect match	1.0	0.0
r_4415			Perfect match	1.0	0.0
r_4416			Perfect match	1.0	0.0
r_4417			Perfect match	1.0	0.0
r_4418			Perfect match	1.0	0.0
r_4420			Perfect match	1.0	0.0
r_4432			Perfect match	1.0	0.0
r_4433			Perfect match	1.0	0.0
r_4434			Perfect match	1.0	0.0
r_4435	YIL053W or YER062C	YIL053W or YER062C	Perfect match	1.0	0.0
r_4439			Perfect match	1.0	0.0
r_4442			Perfect match	1.0	0.0
r_4443			Perfect match	1.0	0.0
r_4446			Perfect match	1.0	0.0
r_4447			Perfect match	1.0	0.0
r_4452			Perfect match	1.0	0.0
r_4453			Perfect match	1.0	0.0
r_4454			Perfect match	1.0	0.0
r_4456			Perfect match	1.0	0.0
r_4461			Perfect match	1.0	0.0
r_4464			Perfect match	1.0	0.0
r_4467			Perfect match	1.0	0.0
r_4470			Perfect match	1.0	0.0
r_4475			Perfect match	1.0	0.0
r_4476			Perfect match	1.0	0.0
r_4478			Perfect match	1.0	0.0
r_4481			Perfect match	1.0	0.0
r_4484	YJR130C or YLL058W or YML082W	YJR130C or YLL058W or YML082W	Perfect match	1.0	0.0
r_4485			Perfect match	1.0	0.0
r_4486			Perfect match	1.0	0.0
r_4487			Perfect match	1.0	0.0
r_4488			Perfect match	1.0	0.0
r_4489			Perfect match	1.0	0.0
r_4490			Perfect match	1.0	0.0
r_4492			Perfect match	1.0	0.0
r_4494			Perfect match	1.0	0.0
r_4495			Perfect match	1.0	0.0
r_4497			Perfect match	1.0	0.0
r_4498			Perfect match	1.0	0.0
r_4499			Perfect match	1.0	0.0
r_4500			Perfect match	1.0	0.0
r_4501			Perfect match	1.0	0.0
r_4502			Perfect match	1.0	0.0
r_4503			Perfect match	1.0	0.0
r_4504			Perfect match	1.0	0.0
r_4505			Perfect match	1.0	0.0
r_4506			Perfect match	1.0	0.0
r_4507			Perfect match	1.0	0.0
r_4519			Perfect match	1.0	0.0
r_4520			Perfect match	1.0	0.0
r_4521			Perfect match	1.0	0.0
r_4522			Perfect match	1.0	0.0
r_4523			Perfect match	1.0	0.0
r_4524			Perfect match	1.0	0.0
r_4525			Perfect match	1.0	0.0
r_4526			Perfect match	1.0	0.0
r_4527			Perfect match	1.0	0.0
r_4529			Perfect match	1.0	0.0
r_4530			Perfect match	1.0	0.0
r_4531			Perfect match	1.0	0.0
r_4532			Perfect match	1.0	0.0
r_4533			Perfect match	1.0	0.0
r_4534			Perfect match	1.0	0.0
r_4535			Perfect match	1.0	0.0
r_4536			Perfect match	1.0	0.0
r_4537			Perfect match	1.0	0.0
r_4538			Perfect match	1.0	0.0
r_4539			Perfect match	1.0	0.0
r_4540			Perfect match	1.0	0.0
r_4541			Perfect match	1.0	0.0
r_4542			Perfect match	1.0	0.0
r_4543			Perfect match	1.0	0.0
r_4544			Perfect match	1.0	0.0
r_4545			Perfect match	1.0	0.0
r_4546			Perfect match	1.0	0.0
r_4547			Perfect match	1.0	0.0
r_4548			Perfect match	1.0	0.0
r_4549			Perfect match	1.0	0.0
r_4550			Perfect match	1.0	0.0
r_4551			Perfect match	1.0	0.0
r_4552			Perfect match	1.0	0.0
r_4553			Perfect match	1.0	0.0
r_4554			Perfect match	1.0	0.0
r_4556			Perfect match	1.0	0.0
r_4557			Perfect match	1.0	0.0
r_4558			Perfect match	1.0	0.0
r_4559			Perfect match	1.0	0.0
r_4560			Perfect match	1.0	0.0
r_4561			Perfect match	1.0	0.0
r_4562			Perfect match	1.0	0.0
r_4563			Perfect match	1.0	0.0
r_4564			Perfect match	1.0	0.0
r_4565			Perfect match	1.0	0.0
r_4567			Perfect match	1.0	0.0
r_4568			Perfect match	1.0	0.0
r_4569			Perfect match	1.0	0.0
r_4571			Perfect match	1.0	0.0
r_4573			Perfect match	1.0	0.0
r_4574			Perfect match	1.0	0.0
r_4575			Perfect match	1.0	0.0
r_4577			Perfect match	1.0	0.0
r_4578			Perfect match	1.0	0.0
r_4582			Perfect match	1.0	0.0
r_4583			Perfect match	1.0	0.0
r_4584			Perfect match	1.0	0.0
r_4585			Perfect match	1.0	0.0
r_4586			Perfect match	1.0	0.0
r_4598			Perfect match	1.0	0.0
r_4599			Perfect match	1.0	0.0
r_4603			Perfect match	1.0	0.0
r_4604			Perfect match	1.0	0.0
r_4608			Perfect match	1.0	0.0
r_4609			Perfect match	1.0	0.0
r_4610			Perfect match	1.0	0.0
r_4611			Perfect match	1.0	0.0
r_4612			Perfect match	1.0	0.0
r_4616			Perfect match	1.0	0.0
r_4617			Perfect match	1.0	0.0
r_4620			Perfect match	1.0	0.0
r_4621			Perfect match	1.0	0.0
r_4622			Perfect match	1.0	0.0
r_4626			Perfect match	1.0	0.0
r_4627			Perfect match	1.0	0.0
r_0001	( YDL174C and YEL039C ) or ( YDL174C and YJR048W ) or ( YEL039C and YEL071W ) or ( YEL071W and YJR048W )	YEL071W or YDL178W or YDL174C	Corrected by GPRuler	0.4
r_0002	( YDL178W and YEL039C ) or ( YDL178W and YJR048W )	YEL071W or YDL178W or YDL174C	Corrected by GPRuler	0.2
r_0003	YAL060W	YBR145W or YAL061W or YDL168W or YOL086C or YGL256W or YMR083W or YAL060W or YMR303C	Corrected by GPRuler	0.125
r_0004	( YEL039C and YML054C ) or ( YJR048W and YML054C )	(YML054C)	Corrected by GPRuler	0.3333333333333333
r_0016	( YCL009C and YMR108W ) or YMR108W	YMR108W and YCL009C	Corrected by GPRuler	1.0	0.25
r_0020	YDR035W or YBR249C	(YDR035W)	Corrected by GPRuler	0.5
r_0024	YNL104C or YOR108W	(YNL104C)	Corrected by GPRuler	0.5
r_0025	YNL104C	YNL104C or YOR108W	Corrected by GPRuler	0.5
r_0027	YDR234W	(YJL200C)	Corrected by GPRuler	0.0
r_0029	YJR148W	(YCL018W)	Corrected by GPRuler	0.0
r_0030	YHR208W		Corrected by GPRuler	0.0
r_0036	YOR360C	YGL248W or YOR360C	Corrected by GPRuler	0.5
r_0043	YPL252C or YDR376W		Corrected by GPRuler	0.0
r_0044	YDR538W and YDR539W		Corrected by GPRuler	0.0
r_0062	YGR087C or YLR044C or YLR134W	YLR044C or YLR134W or YGR087C or YDL080C	Corrected by GPRuler	0.75
r_0064	YDL080C or YGR087C or YLR044C or YLR134W	YLR044C or YGR087C or YLR134W or YDR380W or YDL080C	Corrected by GPRuler	0.8
r_0072	YDL080C	YLR044C or YGR087C or YLR134W or YDR380W or YDL080C	Corrected by GPRuler	0.2
r_0073	YLR410W or YOR163W		Corrected by GPRuler	0.0
r_0082	YOR163W	YOR163W or YNL032W	Corrected by GPRuler	0.5
r_0083	YDR017C	YDR017C or YLR410W	Corrected by GPRuler	0.5
r_0088	YLR410W		Corrected by GPRuler	0.0
r_0089	YLR410W		Corrected by GPRuler	0.0
r_0090	YIL107C or YOL136C	YIL107C or YLR345W or YJL155C or YOL136C	Corrected by GPRuler	0.5
r_0091	YGR248W or YHR163W	YHR163W or YCR073W-A or YGR248W or YNR034W	Corrected by GPRuler	0.5
r_0094	YAR069W-A or YHR214W-F		Corrected by GPRuler	0.0
r_0097	( YCL009C and YMR108W ) or YMR108W	YMR108W and YCL009C	Corrected by GPRuler	1.0	0.25
r_0099	YKL192C	YPL231W and YKL182W	Corrected by GPRuler	0.0
r_0103	YPL028W	YPL028W or YIL160C	Corrected by GPRuler	0.5
r_0108	YMR207C	YMR207C or YNR016C	Corrected by GPRuler	0.5
r_0111	YBL015W	YBL015W or YGR015C	Corrected by GPRuler	0.5
r_0114	YLR153C	YAL054C or YLR153C	Corrected by GPRuler	0.5
r_0116	YBR093C or YAR071W or YBR092C or YHR215W	YAR071W or YDL024C or YBR093C or YBR092C or YHR215W	Corrected by GPRuler	0.8
r_0119	YPL148C		Corrected by GPRuler	0.0
r_0129	YCR048W	YCR048W or YNR019W	Corrected by GPRuler	0.5
r_0130	YCR048W	(YNR019W)	Corrected by GPRuler	0.0
r_0135	YCR048W	(YNR019W)	Corrected by GPRuler	0.0
r_0139	YDR441C or YML022W	YDR441C or YDR399W or YML022W	Corrected by GPRuler	0.6666666666666666
r_0148	YDL166C or YDR226W	YDR226W or YDL166C or YER170W	Corrected by GPRuler	0.6666666666666666
r_0149	YER170W	YDR226W or YER170W	Corrected by GPRuler	0.5
r_0158	YGR177C or YOR377W	YPL095C or YGR177C	Corrected by GPRuler	0.3333333333333333
r_0159	YGR177C or YOR377W	YPL095C or YGR177C	Corrected by GPRuler	0.3333333333333333
r_0160	YGR177C or YOR377W	YPL095C or YGR177C	Corrected by GPRuler	0.3333333333333333
r_0161	YGR177C or YOR377W	YPL095C or YGR177C	Corrected by GPRuler	0.3333333333333333
r_0162	YGR177C or YOR377W	YPL095C or YGR177C	Corrected by GPRuler	0.3333333333333333
r_0163	YMR303C	YBR145W or YCR105W or YDL168W or YOL086C or YMR083W or YGL256W or YMR303C or YMR318C	Corrected by GPRuler	0.125
r_0165	YGL256W or YMR083W	YCR105W or YDL168W or YGL256W or YMR083W or YMR318C	Corrected by GPRuler	0.4
r_0166	YBR145W or YDL168W or YOL086C	YBR145W or YCR105W or YDL168W or YOL086C or YGL256W or YMR083W or YMR303C or YMR318C	Corrected by GPRuler	0.375
r_0167	YGL256W or YMR083W	YCR105W or YDL168W or YMR083W or YGL256W or YMR318C	Corrected by GPRuler	0.4
r_0169	YBR145W or YDL168W or YOL086C	YBR145W or YCR105W or YDL168W or YOL086C or YMR083W or YGL256W or YMR303C or YMR318C	Corrected by GPRuler	0.375
r_0170	YGL256W or YMR083W	YCR105W or YDL168W or YMR083W or YGL256W or YMR318C	Corrected by GPRuler	0.4
r_0171	YCR105W or YMR318C	YBR145W or YCR105W or YDL168W or YOL086C or YMR083W or YGL256W or YMR303C or YMR318C	Corrected by GPRuler	0.25
r_0172	YMR110C or YMR169C or YMR170C	YPL061W or YOR374W or YMR169C or YMR170C or YMR110C	Corrected by GPRuler	0.6
r_0173	YPL061W	YPL061W or YOR374W or YMR169C or YMR170C or YMR110C	Corrected by GPRuler	0.2
r_0174	YOR374W	YMR110C or YPL061W or YER073W or YOR374W	Corrected by GPRuler	0.25
r_0175	YER073W or YOR374W	YMR110C or YPL061W or YER073W or YOR374W	Corrected by GPRuler	0.5
r_0176	YOR374W	YMR110C or YPL061W or YER073W or YOR374W	Corrected by GPRuler	0.25
r_0177	YPL061W	YPL061W or YOR374W or YMR169C or YMR170C or YMR110C	Corrected by GPRuler	0.2
r_0178	YER073W or YOR374W	YMR110C or YPL061W or YER073W or YOR374W	Corrected by GPRuler	0.5
r_0179	YBR145W or YDL168W or YOL086C	YBR145W or YCR105W or YOL151W or YDL168W or YOL086C or YGL256W or YMR083W or YMR303C or YMR318C	Corrected by GPRuler	0.3333333333333333
r_0180	YGL256W or YMR083W	YCR105W or YDL168W or YMR083W or YGL256W or YMR318C	Corrected by GPRuler	0.4
r_0181	YCR105W or YMR318C	YBR145W or YCR105W or YOL151W or YDL168W or YOL086C or YGL256W or YMR083W or YMR303C or YMR318C	Corrected by GPRuler	0.2222222222222222
r_0182	YBR145W or YDL168W or YOL086C	YBR145W or YCR105W or YDL168W or YOL086C or YMR083W or YGL256W or YMR303C or YMR318C	Corrected by GPRuler	0.375
r_0183	YGL256W or YMR083W	YCR105W or YDL168W or YMR083W or YGL256W or YMR318C	Corrected by GPRuler	0.4
r_0184	YCR105W or YMR318C	YBR145W or YCR105W or YDL168W or YOL086C or YMR083W or YGL256W or YMR303C or YMR318C	Corrected by GPRuler	0.25
r_0185	YMR169C or YMR170C	YPL061W or YOR374W or YMR169C or YMR170C or YMR110C	Corrected by GPRuler	0.4
r_0186	YBR145W or YDL168W or YOL086C	YBR145W or YCR105W or YDL168W or YOL086C or YMR083W or YGL256W or YMR303C or YMR318C	Corrected by GPRuler	0.375
r_0187	YGL256W or YMR083W	YCR105W or YDL168W or YMR083W or YGL256W or YMR318C	Corrected by GPRuler	0.4
r_0193	YPR026W or YBR001C	(YPR026W)	Corrected by GPRuler	0.5
r_0194	YDR001C	YDR001C or YBR001C or YPR026W	Corrected by GPRuler	0.3333333333333333
r_0199	YDR242W or YMR293C	YGL037C or YLR157C or YLR351C or YDR321W or YLR160C or YLR155C or YLR158C or YDR242W	Corrected by GPRuler	0.1111111111111111
r_0201	YOR374W	YMR110C or YPL061W or YER073W or YOR374W	Corrected by GPRuler	0.25
r_0204	YDR305C		Corrected by GPRuler	0.0
r_0210	YHR091C	YHR091C or YDR341C	Corrected by GPRuler	0.5
r_0222	YDR530C	YDR530C or YCL050C	Corrected by GPRuler	0.5
r_0228	YBR110W		Corrected by GPRuler	0.0
r_0231	YNL280C		Corrected by GPRuler	0.0
r_0233	YMR015C		Corrected by GPRuler	0.0
r_0235	YGL001C		Corrected by GPRuler	0.0
r_0236	YLR100W	YBR145W or YCR105W or YDL168W or YOL086C or YGL256W or YMR083W or YMR303C or YMR318C	Corrected by GPRuler	0.0
r_0237	YLR100W	YBR145W or YCR105W or YDL168W or YOL086C or YGL256W or YMR083W or YMR303C or YMR318C	Corrected by GPRuler	0.0
r_0243	YMR202W		Corrected by GPRuler	0.0
r_0249	YDL090C and YKL019W		Corrected by GPRuler	0.0
r_0250	YJL130C and YJR109C and YOR303W	(YOR303W and YJR109C) or YJL130C	Corrected by GPRuler	1.0	0.5
r_0252	YAR035W or YER024W	(YER024W)	Corrected by GPRuler	0.5
r_0254	YML042W	YAR035W or YML042W	Corrected by GPRuler	0.5
r_0255	YGR088W	YGR088W or YDR256C	Corrected by GPRuler	0.5
r_0256	YDR256C	YGR088W or YDR256C	Corrected by GPRuler	0.5
r_0281	YBR002C or YMR101C		Corrected by GPRuler	0.0
r_0282	YBR002C or YMR101C		Corrected by GPRuler	0.0
r_0283	YBR002C or YMR101C		Corrected by GPRuler	0.0
r_0284	YBR002C or YMR101C		Corrected by GPRuler	0.0
r_0285	YBR002C or YMR101C		Corrected by GPRuler	0.0
r_0286	YBR002C or YMR101C		Corrected by GPRuler	0.0
r_0287	YBR002C or YMR101C		Corrected by GPRuler	0.0
r_0300	YNR001C or YPR001W	YCR005C or YNR001C or YPR001W	Corrected by GPRuler	0.6666666666666666
r_0311	YJR130C	YJR130C or YLL058W or YML082W	Corrected by GPRuler	0.3333333333333333
r_0312	YLR303W	YLR303W or YGR012W	Corrected by GPRuler	0.5
r_0315	YNR012W	YNR012W or YDR020C	Corrected by GPRuler	0.5
r_0317	YHR007C and YHR042W		Corrected by GPRuler	0.0
r_0319	YML086C		Corrected by GPRuler	0.0
r_0320	YMR041C	YMR041C or YBR149W	Corrected by GPRuler	0.5
r_0321	YBR149W	YMR041C or YBR149W	Corrected by GPRuler	0.5
r_0327	YHR144C		Corrected by GPRuler	0.0
r_0331	YHR068W		Corrected by GPRuler	0.0
r_0346	YMR113W	YMR113W or YKL132C or YOR241W	Corrected by GPRuler	0.3333333333333333
r_0348	YDL100C		Corrected by GPRuler	0.0
r_0355	YJL167W	YJL167W or YPL069C	Corrected by GPRuler	0.5
r_0356	YKL152C		Corrected by GPRuler	0.0
r_0359	YLR172C		Corrected by GPRuler	0.0
r_0360	YMR013C		Corrected by GPRuler	0.0
r_0446	YGR204W	YBR084W or YGR204W	Corrected by GPRuler	0.5
r_0454	YEL047C		Corrected by GPRuler	0.0
r_0455	YEL047C		Corrected by GPRuler	0.0
r_0458	YBR020W	YBR020W or YDR009W	Corrected by GPRuler	0.5
r_0459	YBR018C		Corrected by GPRuler	0.0
r_0462	YJL167W	YJL167W or YPL069C	Corrected by GPRuler	0.5
r_0464	YIL099W	YOL157C or YJL216C	Corrected by GPRuler	0.0
[truncated: 1,992 more rows]
